# Supplementary material for: Deciphering the role of miR-71 in Echinococcus multilocularis early development in vitro
Source: PLoS Negl Trop Dis. 2019 Dec 27;13(12):e0007932. doi: 10.1371/journal.pntd.0007932 (PMC6957206; doi:10.1371/journal.pntd.0007932)
Supplement: S4 Fig — Transfected cells with (A) anti-miR-71-LNA (B) Negative-control-LNA (C) anti-miR-71-partial-2´OMe (D) Scrambled-partial-2´OMe control. Transfected cells by electroporation with the anti-miRs and respective controls showed the development of metacestode vesicles (arrows) for all conditions. Bars indicate 50 μm. (XLS) [file pntd.0007932.s004.xls]

## Sheet: Hoja1
Supplementary Table S4: Mature, star and precursor sequences of Echinococcus multilocularis miRNAs identified in the primary cell culture (48h).
Mature miRNA	Mature sequence	Length (nt)	Star sequence	Echinococcus multilocularis precursor sequence	Normalized reads per millon	%
bantam-3p	ugagaucgcgauuacagcugau	22	cggcuuuucucgcguucugaga	cggcuuuucucgcguucugagagcguuaauucucuaguuaaacuaccgccuucugagaucgcgauuacagcugau	21603.3	3.15199
let-7-5p	ugagguaguguuucgaaugucu	22	acauccguuucacuaucugcaua	ugagguaguguuucgaaugucucuggcacuagcgacauccguuucacuaucugcaua	35161.3	5.13014
miR-10-5p	cacccuguagacccgaguuuga	22	aagcucgugucuucaaggaauca	cacccuguagacccgaguuugagugccuagcguacguuccaccguacagacucccaagcucgugucuucaaggaauca	99655.3	14.54
miR-124a-3p	uaaggcacgcggugaaugcc	20	ND	cguucaaccucggagccuuugucagcgauugaauuaaggcacgcggugaaugcc	32.3333	0.00471753
miR-124b-3p	uaaggcacgcggugaauacca	21	guauucuacgcgaugucuugguac	guauucuacgcgaugucuugguacgagcugacacuaaggcacgcggugaauacca	697.667	0.101792
miR-125-5p	ucccugagacccuagaguuguc	22	caacucuaaugucccggguuau	ucccugagacccuagaguuguccggaauuugcgaauccacauuucucgcguggcaacucuaaugucccggguuau	4330.33	0.631809
miR-133-3p	uugguccccauuaaccagccgcc	23	aggcugauuuguggggcucagaa	aggcugauuuguggggcucagaaaagcuguaaaugaaaacuuuugguccccauuaaccagccgcc	273.333	0.0398801
miR-133-5p	aggcugauuuguggggcucagaa	23	uugguccccauuaaccagccgcc	aggcugauuuguggggcucagaaaagcuguaaaugaaaacuuuugguccccauuaaccagccgcc	5.33333	0.000778149
miR-1-3p	uggaauguugugaaguaugua	21	cgugcuucccaauaggccaua	cgugcuucccaauaggccauagaguaagucccuacaccuauggggaucuauggaauguugugaaguaugua	3163.67	0.461588
miR-153-3p	augcuuacgagacgugcacu	20	uugcauagucucauaagugcca	augcuuacgagacgugcacuccaguuggaaugguugucaaccaccuuguggauugcauagucucauaagugcca	47	0.00685744
miR-153-5p	uugcauagucucauaagugcca	21	augcuuacgagacgugcacu	augcuuacgagacgugcacuccaguuggaaugguugucaaccaccuuguggauugcauagucucauaagugcca	127	0.0185297
miR-184-3p	gggacggaagucugaaagguuu	22	accuaucacacuucaguccagu	accuaucacacuucaguccaguacgaauuguguaugggacggaagucugaaagguuu	1374.33	0.200519
miR-190-5p	agauauguuuggguuacuuggugc	24	ccagugaccaaacauauucaca	agauauguuuggguuacuuggugcugugcucuauccucuuacaccagugaccaaacauauucaca	8952.67	1.30622
miR-2162-3p	uauuaugcaacuuuucacucc	21	aguggauuuguugcauauuauaca	aguggauuuguugcauauuauacaucgugggguuuguauuaugcaacuuuucacucc	3629.33	0.529531
miR-219-5p	ugauuguccauucgcauuucuug	23	agauguguguaugggcaucgca	ugauuguccauucgcauuucuugcugcucucguguacaauucacuguucuucaagauguguguaugggcaucgca	1013	0.1478
miR-277-3p	uaaaugcauuuucuggcccgua	22	uggguagaaagugccuuuuaca	uggguagaaagugccuuuuacaacaugcugccucuaugagauccacuuauguuuguaaaugcauuuucuggcccgua	30679.7	4.47625
miR-281-3p	ugucauggaguugcucucuau	21	ggagggcccuuuaugacccu	ggagggcccuuuaugacccuugagaaauaagucaaugucauggaguugcucucuau	379.667	0.0553945
miR-2a-3p	aaucacagcccugcuuggaacca	23	cguuccagggggaugugaguuua	cguuccagggggaugugaguuuauacagccuaugaaucacagcccugcuuggaacca	36919	5.38659
miR-2b-3p	uaucacagcccugcuugggacaca	24	ugucccaaggguggugaucuacu	ugucccaaggguggugaucuacucaguuggaguaucacagcccugcuugggacaca	10151.3	1.48111
miR-2c-3p	ucacagccaauauugaugaac	21	ND	ucgucaacauugccuguagacacggguugcgaugucacagccaauauugaugaac	13595	1.98355
miR-307-3p	ucacaaccuacuugauugagggg	23	aucccguggguugagcgaug	aucccguggguugagcgaugccuuuguguuccgcaccucuaugcgcaucacaaccuacuugauugagggg	771	0.112491
miR-31-3p	agcuucgucuggucuugcugca	22	uggcaagauacuggcgaagcuga	uggcaagauacuggcgaagcugaggggucaaguaaucgucagcuucgucuggucuugcugca	55	0.00802466
miR-31-5p	uggcaagauacuggcgaagcuga	23	agcuucgucuggucuugcugca	uggcaagauacuggcgaagcugaggggucaaguaaucgucagcuucgucuggucuugcugca	105	0.0153198
miR-3479a-3p	uauugcacguucuuucgccauc	22	cggugaaaguuuaugcauuuacauc	cggugaaaguuuaugcauuuacaucgguugauguauugcacguucuuucgccauc	14286.7	2.08447
miR-3479b-3p	gauugcacuacccaucgcccaca	22	uggcggugcgcggugcaauuucu	uggcggugcgcggugcaauuucuguuaacccgcuuucuugagugcagauugcacuacccaucgcccaca	5009.33	0.730877
miR-3479b-5p	uggcggugcgcggugcaauuucu	23	gauugcacuacccaucgcccaca	uggcggugcgcggugcaauuucuguuaacccgcuuucuugagugcagauugcacuacccaucgcccaca	611.333	0.0891953
miR-36a-3p	ucaccggguagacauuccuugc	22	acggauuguccauccgguaacc	acggauuguccauccgguaaccgcgauaaggugaaggccuuuuuaacugcuggucaccggguagacauuccuugc	554.333	0.0808789
miR-4989-3p	aaaaugcaccaacuaucugaga	22	uggguagucguugcauuucc	uggguagucguugcauuuccacacugcugcaagguagcagcugaaagagggugaaaaugcaccaacuaucugaga	92968.7	13.5644
miR-61-3p	ugacuagaaagagcacucacauc	23	cgugaggcccuuucuugugcaug	cgugaggcccuuucuugugcauggauaaugaagggucuuuaaaccucgaccaugacuagaaagagcacucacauc	12175.3	1.77642
miR-71-5p	ugaaagacgaugguagugagau	21	ucuugcuacuccgucuuuuccua	ugaaagacgaugguagugagauacagaggaaucgagcaucuugcuacuccgucuuuuccua	147036	21.453
miR-745-3p	ugcugccugguaagagcuguga	22	ccaguucuuaucggguauaucaug	ccaguucuuaucggguauaucaugccgccauuucaugcugccugguaagagcuguga	20137.7	2.93815
miR-7a-5p	uggaagacuggugauauguugu	22	cagcguaucgcaguuuuucccu	uggaagacuggugauauguuguaaagcuccccuaccauacagcguaucgcaguuuuucccu	1287.33	0.187826
miR-7b-5p	uggaagacuugugauuagauuguu	24	caacugucacggucuuccaag	uggaagacuugugauuagauuguuacgcauauucccuuuugugaucauguaaaugagcagcaaaugaacaucuuaacaacugucacggucuuccaag	383.333	0.0559295
miR-8-3p	uaauacuguucgguuaggacgcca	23	guagucuuccgagcaguauaug	guagucuuccgagcaguauauggacguuuugauugguccaccguuccaauagcuccuaauacuguucgguuaggacgcca	145	0.0211559
miR-87-3p	gugagcaaaguuucaggugugc	22	ccaccugucauuuugcucgaacca	ccaccugucauuuugcucgaaccagaguuauucuuggcgucauccaucucucgaaggauguuugcuagguuggugagcaaaguuucaggugugc	10035.3	1.46418
miR-9-5p	ucuuugguuaucuagcugugug	22	caaggcuagauuuccaaacaaa	ucuuugguuaucuagcugugugagguuuagcuucagucagcucuuauuuucacaaggcuagauuuccaaacaaa	107833	15.7331
miR-96-5p	auuggcacuuuuggaauuguc	21	gacggucuaaaagugccgaaca	auuggcacuuuuggaauugucaccaguguuccccucgacucgacgcuggcgguggugccuuugaggguuugcggugacggucuaaaagugccgaaca	162.333	0.0236849
miR-10293-3p	uaauucgagucaacagggucguu	23	ggacucguuuacucgaauuggu	ggacucguuuacucgaauuggucugcguggggcacuaauucgagucaacagggucguu	40	0.00583612
					685387	100
ND: not detected
nt: nucleotide
