# Supplementary material for: Deciphering the role of miR-71 in Echinococcus multilocularis early development in vitro
Source: PLoS Negl Trop Dis. 2019 Dec 27;13(12):e0007932. doi: 10.1371/journal.pntd.0007932 (PMC6957206; doi:10.1371/journal.pntd.0007932)
Supplement: S1 Table — (XLS) [file pntd.0007932.s007.xls]

## Sheet: Hoja1
Supplementary Table S1: anti-miR and control sequences used in the knockdown experiments of miR-71 in Echinoccocus multilocularis primary cell culture
anti-miR	Chemical modification	Sequence	Length	Company
anti-miR-71-2´OMe	2´OMe-PTO-Full sequence	5´-mU*mC*mU*mC*mA*mC*mU*mA*mC*mC*mA*mU*mC*mG*mU*mC*mU*mU*mU*mC*mA-3´	21	biomers.net
Scramble-71-2´OMe	2´OMe-PTO-Full sequence	5´-mC*mU*mC*mU*mA*mC*mU*mA*mU*mG*mU*mA*mA*mU*mC*mC*mU*mC*mC*mC*mU-3´	21	biomers.net
anti-miR-71-LNA	LNA-PTO	5´-T*+C*T*C*+A*C*T*+A*C*C*A*+T*C*G*T*+C*T*T*+T*C*A*-3´	21	EXIQON
Negative-control-71-LNA (1)	LNA-PTO	5´-T*A*A*C*A*C*G*T*C*T*A*T*A*C*G*C*C*C*A-3´	19	EXIQON
antimiR-71-partial- 2´OMe	2´OMe-PTO-Partial sequence	5´-mU*mC*mU*mC*A*mC*mU*A*mC*mC*A*mU*mC*G*mU*mC*mU*mU*mU*mC*A-3´	21	Dharmacon TM
emu-antimiR-71-5p-Scramble	2´OMe-PTO-Partial sequence	5´-mC*mU*mC*mU*A*mC*mU*A*mU*G*mU*A*A*mU*mC*mC*mU*mC*mC*mC*mU-3´	21	Dharmacon TM
m: 2’-O-methyl (2´OMe)
(+): locked nucleic acid (LNA)
(*): phosphorthioate (PTO)
(1): product Number: 500100. ID: 705952
