# Supplementary material for: Deciphering the role of miR-71 in Echinococcus multilocularis early development in vitro
Source: PLoS Negl Trop Dis. 2019 Dec 27;13(12):e0007932. doi: 10.1371/journal.pntd.0007932 (PMC6957206; doi:10.1371/journal.pntd.0007932)
Supplement: S2 Table — (XLS) [file pntd.0007932.s008.xls]

## Sheet: Hoja1
Supplementary Table S2: Sequences of mature miRNAs, primers and RT-qPCR data.
					PCR efficiency values
miRNA	Mature sequence	Primer sequence	Tºm	Amplicon size	anti-miR-71-2´OMe	Scramble-71-2´OMe	anti-miR-71-LNA	Negative-control-71-LNA	antimiR-71-partial- 2´OMe	Scramble-71-partial-2´OMe
emu-miR-10-5p	CACCCUGUAGACCCGAGUUUGA	5´ACACCCTGTAGACCCGAG´3	60.2	86	1.9	1.9	1.9	1.9	1.9	1.9
emu-miR-9-5p	UCUUUGGUUAUCUAGCUGUGU	5´GTCTTTGGTTATCTAGCTGTG´3	55.6	88	2.0	1.9	1.9	1.9	1.9	1.9
emu-miR-4989-3p	AAAAUGCACCAACUAUCUGAGA	5´TGGGCAAAATGCACCAACTA´3	66.2	88	2.0	2.0	2.0	2.0	1.9	1.9
emu-let-7-5p	UGAGGUAGUGUUUCGAAUGUCU	5´TGGGCTGAGGTAGTGTTTCG´3	65.1	88	1.9	1.9	1.9	1.9	1.9	1.9
emu-miR-71-5p	UGAAAGACGAUGGUAGUGAGAU	5´GCTGAAAGACGATGGTAGTG´3	60.0	88	2.0	2.0	2.0	2.0	1.9	1.9
poly-T-adaptor		GCGAGCACAGAATTAATACGACTCACTATAGGTTTTTTTTTTTTVN(*)	74.7
(*)VN:V =G, C, AN=G, A, C, T
Tºm: melting temperature
