# Supplementary material for: Deciphering the role of miR-71 in Echinococcus multilocularis early development in vitro
Source: PLoS Negl Trop Dis. 2019 Dec 27;13(12):e0007932. doi: 10.1371/journal.pntd.0007932 (PMC6957206; doi:10.1371/journal.pntd.0007932)
Supplement: S3 Table — (XLS) [file pntd.0007932.s009.xls]

## Sheet: Hoja1
Supplementary Table S3: Primer sequences of 3 predicted target genes of miR-71 in E. multilocularis primary cell culture and the reference gene for the qPCR.
						PCR primer efficienty
Gene ID	Description (WormBase Parasite)	Primer F	Primer R	Tºm (ºC)	Amplicon size	antimiR-71-2OME	Scramble-71-2OME
EmuJ_000250800	Serine:threonine protein kinase	5´TTTCAGTAATCAATTTGTCCCCGGAAAG´3	5´GGAGCGTCATATTTAGTACCAAGGAGTA´3	62	102	1.9	1.9
EmuJ_000440000	T-cell immunomodulatory protein	5´AAGCTATTCTTGCAACCTCTCTACGATA´3	5´ATTGAAGAATACCGACAACGACAAGAAG´3	62	103	1.9	1.9
EmuJ_000085700	Frizzled 10	5´GGACCTTTATGTCTCTAGTCACTGGATT´3	5´ATCTTCCAGCACATCGATTTCCTAATTG´3	62	117	1.9	1.9
EmuJ_000485800*	Antigen II/3; Ezrin-like protein; H17g protein tegumental antigen; Tegument protein	5´TGATGAAAGTGAAGCCAAGGAACTTGAG´3	5´TTCGTCTGGAGCGTCTCATTCTTAGAG´3	60	101	1.9	1.9
(*): em-elp reference gene
F:foward
R:reverse
Tºm: melting temperature
