# Supplementary material for: Deciphering the role of miR-71 in Echinococcus multilocularis early development in vitro
Source: PLoS Negl Trop Dis. 2019 Dec 27;13(12):e0007932. doi: 10.1371/journal.pntd.0007932 (PMC6957206; doi:10.1371/journal.pntd.0007932)
Supplement: S5 Table — Raw paired-end reads were 75 bp long. Quality and adapter trimming was performed with Trimmomatic, for a minimum final length of 45 bp. Genome alignment and transcript assembly and quantification was performed with HISAT2 plus StringTie. Expression values are given as transcripts per million (TPM). (XLS) [file pntd.0007932.s011.xls]

## Sheet: Sheet2
Supplementary Table S5: RNA-seq data for Echinococcus multilocularis (Ingrid isolate) primary cell culture transfected with anti-miR-71 and their respective controls after 24 hrs. Raw paired-end reads were 75 bp long. Quality and adapter trimming was performed with Trimmomatic, for a minimum final length of 45 bp. Genome alignment and transcript assembly and quantification was performed with HISA…
Library	Sample	raw sequences	trimmed final sequences	trimmed final sequences (%)	overall alignment rate (%)	Aligned concordantly exactly 1 time	Aligned concordantly exactly 1 time (%)	Aligned concordantly >1 times	Aligned concordantly >1 times (%)	N° of genes with TPM >1 as estimated by StringTie.
25472_2#1	anti-miR-71-LNA_1	14097287	13190730	93.5693	98.92	11374130	86.2282	1180055	8.94609	8759
25472_2#2	anti-miR-71-LNA_2	16134824	15458153	95.8061	99.06	13342989	86.3168	1564404	10.1203	8695
25472_2#3	anti-miR-71-LNA_3	14238295	13765485	96.6793	99.06	11679637	84.8473	1460220	10.6078	8697
25472_2#4	Negative-control-71-LNA_1	13601184	13078908	96.1601	98.97	10912153	83.4332	1373828	10.5041	8735
25472_2#5	Negative-control-71-LNA_2	15065260	14527690	96.4317	99	12083282	83.1741	1584887	10.9094	8794
25472_2#6	Negative-control-71-LNA_3	13828736	13360095	96.6111	99.12	11168422	83.5954	1499245	11.2218	8756
25472_2#7	anti-miR-71-2OME _1	14848074	14353596	96.6697	99.14	12039308	83.8766	1773310	12.3545	9152
25472_2#8	anti-miR-71-2OME _2	14059577	13608581	96.7923	99.12	11632893	85.482	1475832	10.8449	8752
25472_2#9	anti-miR-71-2OME _3	13305339	12812835	96.2984	99.07	10791936	84.2275	1368161	10.6781	9165
25472_2#10	Scramble-71-2OME _1	11933980	11431145	95.7865	98.99	9660367	84.5092	1170096	10.236	9778
25472_2#11	Scramble-71-2OME _2	13738260	13241621	96.385	99.07	11024167	83.2539	1636962	12.3622	9261
25472_2#12	Scramble-71-2OME _3	15365490	14705514	95.7048	98.96	12371806	84.1304	1483721	10.0896	8825
25472_2#13	Mock_1	12986435	12293832	94.6667	98.96	10171230	82.7344	1414438	11.5053	8679
25472_2#14	Mock_2	15273135	14721374	96.3874	99.08	12219531	83.0054	1513232	10.2791	8676
25472_2#15	Mock_3	15864649	15242688	96.0796	99.01	12829517	84.1683	1694978	11.1199	8712
25472_2#16	Primary_cells_1	15276613	14654113	95.9251	99.08	12444144	84.9191	1454568	9.92601	8611
25472_2#16	Primary_cells_2	13876604	13336181	96.1055	98.97	11228217	84.1936	1374349	10.3054	8598
25472_2#18	Primary_cells_3	13092179	12635443	96.5114	99.07	10595636	83.8565	1519775	12.0279	8544
TPM: Transcripts per million
