# Supplementary material for: Deciphering the role of miR-71 in Echinococcus multilocularis early development in vitro
Source: PLoS Negl Trop Dis. 2019 Dec 27;13(12):e0007932. doi: 10.1371/journal.pntd.0007932 (PMC6957206; doi:10.1371/journal.pntd.0007932)
Supplement: S6 Table — (XLS) [file pntd.0007932.s012.xls]

## Sheet: Sheet 1
Supplementary Table S6: DESeq2 analysis of 9,703 expressed transcripts in E. multilocularis primary cells, for treatment with anti-miR-71-2Ome (anti-miR-71-2Ome versus scrambled-2Ome samples)
GeneID	baseMean	log2FC_SHRINKAGE	lfcSE	stat	padj
EmuJ_000677000	145.29	2.04223	0.172419	13.8594	1.07746e-39
EmuJ_000130900	85.9398	2.27965	0.264351	11.9288	4.04209e-29
EmuJ_000104400	218.149	1.63015	0.168715	11.4242	1.01852e-26
EmuJ_000054700	348.411	1.86524	0.207715	11.3069	2.92715e-26
EmuJ_000823500	190.855	2.02103	0.240816	11.1669	1.1428e-25
EmuJ_000603400	432.882	1.13864	0.122738	10.2416	2.07689e-21
EmuJ_001052400	590.883	1.20058	0.133532	10.1426	4.92832e-21
EmuJ_000867000	146.949	1.58906	0.191954	10.0001	1.8378e-20
EmuJ_000364900	344.867	1.24298	0.142502	9.9115	3.98018e-20
EmuJ_000626400	365.803	1.07987	0.120372	9.88908	4.48278e-20
EmuJ_002194100	325.169	1.39504	0.168915	9.85254	5.86595e-20
EmuJ_000325700	147.193	1.83916	0.256914	9.73566	1.70921e-19
EmuJ_000216000	141.747	1.42576	0.178162	9.60268	5.78479e-19
EmuJ_000183300	469.759	1.12181	0.130399	9.57376	7.10948e-19
EmuJ_000975900	935.145	1.1969	0.15019	9.21177	2.06486e-17
EmuJ_000492500	406.682	1.09443	0.135268	9.10502	5.20456e-17
EmuJ_000547100	558.919	1.43028	0.196259	9.06641	6.98574e-17
EmuJ_000054600	214.875	1.39053	0.191629	8.95351	1.84716e-16
EmuJ_000676100	179.35	1.06112	0.133461	8.88738	3.17932e-16
EmuJ_000488400	275.456	1.17306	0.154013	8.84604	4.37756e-16
EmuJ_001140200	117.549	1.49027	0.217592	8.70539	1.45502e-15
EmuJ_000837600	2075.74	1.07268	0.141638	8.66494	1.98263e-15
EmuJ_001015400	127.183	1.6872	0.273809	8.62186	2.76526e-15
EmuJ_000096500	54.5783	1.76342	0.322461	8.61408	2.83627e-15
EmuJ_001156900	162.608	1.33294	0.192959	8.49931	7.36557e-15
EmuJ_001182500	1758.24	-0.580447	0.0715867	-8.44483	1.13067e-14
EmuJ_001128050	156.617	1.20725	0.174944	8.33606	2.74648e-14
EmuJ_000993700	63.3284	1.406	0.219216	8.31026	3.29284e-14
EmuJ_002133500	75.6927	1.38749	0.213067	8.25665	4.98797e-14
EmuJ_000115400	193.277	1.24977	0.185404	8.24731	5.21354e-14
EmuJ_000234400	9677.53	-0.433306	0.0538841	-8.22093	6.28903e-14
EmuJ_000070500	147.253	1.32421	0.207798	8.16375	9.799e-14
EmuJ_000236400	13879.8	-0.39091	0.0492558	-8.08426	1.82988e-13
EmuJ_000951900	2162.13	0.67117	0.0888442	8.00372	3.42791e-13
EmuJ_000165600	304.292	1.02317	0.147884	7.97329	4.2621e-13
EmuJ_000829000	219.239	1.03352	0.153359	7.78227	1.91049e-12
EmuJ_000418900	1334.3	-1.00393	0.153226	-7.77437	1.97855e-12
EmuJ_000263700	1144.48	0.832195	0.120762	7.61323	6.79236e-12
EmuJ_000042100	1146.98	-0.63877	0.0892802	-7.60953	6.81035e-12
EmuJ_001014200	51.7765	1.74584	0.394097	7.51679	1.35497e-11
EmuJ_000848800	60.4237	1.49628	0.301559	7.508	1.41377e-11
EmuJ_000151200	823.188	0.70255	0.10178	7.42978	2.5007e-11
EmuJ_000247600	54.054	1.43897	0.285227	7.37474	3.69732e-11
EmuJ_000351600	2958.55	-0.716711	0.108547	-7.20148	1.30695e-10
EmuJ_000784500	305.921	1.04733	0.175566	7.18794	1.41127e-10
EmuJ_000348400	37.0877	1.53255	0.317298	7.13953	1.96563e-10
EmuJ_000131350	158.67	1.34357	0.293262	7.01619	4.68382e-10
EmuJ_000348800	37.0936	1.49883	0.31962	6.96407	6.6497e-10
EmuJ_000129700	128.13	1.18413	0.228052	6.81988	1.79537e-09
EmuJ_001156800	83.6159	1.12609	0.210597	6.8002	2.0174e-09
EmuJ_000779400	159.031	1.0478	0.192785	6.7768	2.32596e-09
EmuJ_001030300	11055.5	-0.667634	0.107567	-6.75256	2.69715e-09
EmuJ_000243600	23071.7	-0.495086	0.0767313	-6.74361	2.81447e-09
EmuJ_000296100	41.2326	1.34133	0.303196	6.66478	4.73906e-09
EmuJ_000101700	849.103	-0.619947	0.100685	-6.64952	5.16208e-09
EmuJ_000951300	124.14	1.13087	0.235487	6.58363	7.91524e-09
EmuJ_002101500	164.324	0.953971	0.172406	6.57634	8.16747e-09
EmuJ_000179700	23.2287	1.61984	0.618739	6.52341	1.14407e-08
EmuJ_002185300	31.9351	1.38255	0.337745	6.51904	1.15789e-08
EmuJ_000471900	80.8615	1.13071	0.234803	6.49426	1.34273e-08
EmuJ_001030900	2321.49	0.529982	0.0863194	6.48412	1.38984e-08
EmuJ_000984800	4564.38	-0.396665	0.0630479	-6.48627	1.38984e-08
EmuJ_000826600	14.9561	1.66014	0.738367	6.46777	1.5243e-08
EmuJ_001064500	3449.37	-0.370243	0.0591239	-6.43163	1.90445e-08
EmuJ_000484500	22.856	1.70089	0.64307	6.42718	1.93084e-08
EmuJ_000035500	12.8637	1.65755	0.634707	6.41736	1.99809e-08
EmuJ_000178000	169.755	1.13569	0.239777	6.41777	1.99809e-08
EmuJ_000190200	5357.9	-0.430476	0.0697419	-6.40416	2.14681e-08
EmuJ_000763700	241.201	0.717361	0.124536	6.38573	2.38693e-08
EmuJ_000887600	44.5847	1.29199	0.315847	6.27247	4.90135e-08
EmuJ_000797400	180.256	0.900169	0.173263	6.2424	5.85971e-08
EmuJ_000637000	5700.66	-0.546364	0.0935062	-6.23778	5.95147e-08
EmuJ_000687700	118.384	1.15871	0.272886	6.23235	6.07739e-08
EmuJ_000900700	61.2619	1.1692	0.282635	6.2043	7.16837e-08
EmuJ_001120700	75.8098	-0.624939	0.779236	-6.18678	7.90495e-08
EmuJ_000093400	26.2347	1.43383	0.460171	6.16969	8.6927e-08
EmuJ_000670300	31.1921	1.33901	0.409015	6.16452	8.7509e-08
EmuJ_000804600	58.978	1.06968	0.234337	6.16603	8.7509e-08
EmuJ_000348500	25.1627	1.37345	0.357463	6.11765	1.16059e-07
EmuJ_000363800	95.1462	1.23538	0.305332	6.04394	1.81513e-07
EmuJ_000936900	5612.02	-0.356383	0.0607883	-6.03067	1.94628e-07
EmuJ_000786800	3206.02	-0.437808	0.076077	-6.01709	2.09088e-07
EmuJ_001060700	78.5822	1.14049	0.313454	6.00669	2.20256e-07
EmuJ_000555200	1071.86	-0.719457	0.137534	-6.00073	2.25779e-07
EmuJ_000876300	87.9221	1.06199	0.236753	5.99184	2.35673e-07
EmuJ_000239800	50.7374	1.08642	0.252324	5.96463	2.75264e-07
EmuJ_001068000	149.224	0.847731	0.173302	5.932	3.32127e-07
EmuJ_000554900	250.033	0.724152	0.139684	5.9108	3.73531e-07
EmuJ_000714000	16166.6	-0.564598	0.103981	-5.88336	4.36133e-07
EmuJ_000827550	1097.69	0.854641	0.180358	5.85777	5.03276e-07
EmuJ_000464400	205.093	-0.795041	0.165192	-5.85197	5.11472e-07
EmuJ_001061900	10904	-0.511429	0.0933121	-5.85143	5.11472e-07
EmuJ_000735900	16.9056	1.46337	0.685052	5.82788	5.828e-07
EmuJ_000464300	211.086	-0.780734	0.162579	-5.80708	6.52976e-07
EmuJ_000445400	3217.15	-0.305294	0.0539156	-5.79001	7.15321e-07
EmuJ_000659400	464.719	0.528878	0.0986845	5.75377	8.77746e-07
EmuJ_000536500	32.8427	1.1919	0.442105	5.71879	1.06785e-06
EmuJ_000457800	9681.84	-0.29117	0.0520771	-5.70765	1.12853e-06
EmuJ_000632900	65.0332	1.03594	0.269051	5.70184	1.15587e-06
EmuJ_000316900	3504.77	-0.266924	0.0479177	-5.6695	1.38276e-06
EmuJ_000052900	210.731	-0.132242	1.87539	-5.66611	1.39639e-06
EmuJ_002154300	28.1405	1.17962	0.367201	5.6593	1.43868e-06
EmuJ_000670200	11089.3	-0.436341	0.081275	-5.63973	1.59653e-06
EmuJ_000263600	15.7666	1.49729	0.673077	5.61963	1.77662e-06
EmuJ_000359100	15.4383	1.35047	0.592747	5.615	1.80745e-06
EmuJ_000913400	448.043	0.609775	0.121958	5.57351	2.27402e-06
EmuJ_001023550	113.492	0.886336	0.207889	5.55162	2.55394e-06
EmuJ_000131500	2412.63	-0.341265	0.0636395	-5.53094	2.84757e-06
EmuJ_000686400	87.4887	0.916011	0.216621	5.52878	2.85635e-06
EmuJ_001146900	25.7024	1.18268	0.370274	5.52666	2.86478e-06
EmuJ_001001400	4900.85	-0.551038	0.108866	-5.52435	2.87652e-06
EmuJ_000390600	1299.34	0.616955	0.124665	5.5212	2.90245e-06
EmuJ_002202500	81.5182	0.930243	0.22062	5.50087	3.22897e-06
EmuJ_000616700	580.466	0.555578	0.110409	5.4762	3.68039e-06
EmuJ_000524900	609.409	-0.645076	0.135499	-5.47077	3.72953e-06
EmuJ_000913200	91.3692	0.969691	0.23908	5.47164	3.72953e-06
EmuJ_000451400	39.896	1.28099	0.46181	5.44831	4.19632e-06
EmuJ_001154000	8.62777	1.3576	0.75501	5.4202	4.87116e-06
EmuJ_000248900	34.2971	1.15585	0.383513	5.37082	6.35913e-06
EmuJ_000938000	51.4662	1.30548	0.581589	5.35238	6.98435e-06
EmuJ_000512300	122.766	-0.90032	0.327098	-5.34728	7.12434e-06
EmuJ_001153600	8.38098	1.32767	0.755151	5.3418	7.28309e-06
EmuJ_002202000	17.9117	1.2502	0.455961	5.33852	7.35582e-06
EmuJ_000284000	3202.57	-0.360742	0.0703404	-5.32474	7.87185e-06
EmuJ_000181800	588.644	-0.0301506	5.13433	-5.31962	8.01131e-06
EmuJ_000882500	38682.4	-0.4217	0.0835214	-5.31863	8.01131e-06
EmuJ_000867100	1466.1	0.568801	0.118441	5.30948	8.35799e-06
EmuJ_000165500	1897.34	0.513416	0.104696	5.30733	8.39088e-06
EmuJ_000085700	132.798	0.800351	0.190251	5.30309	8.52156e-06
EmuJ_000557100	1174.06	-0.681166	0.150922	-5.29062	9.05373e-06
EmuJ_000842500	19.5715	1.169	0.836603	5.28104	9.4649e-06
EmuJ_000191100	555.464	0.713094	0.161483	5.27969	9.4649e-06
EmuJ_001029300	52.6724	0.999415	0.28599	5.27571	9.5284e-06
EmuJ_000380200	53.41	0.907804	0.224799	5.27573	9.5284e-06
EmuJ_000821700	122.668	0.837649	0.204918	5.27307	9.59485e-06
EmuJ_000946600	4845.74	0.312393	0.0609484	5.26981	9.62442e-06
EmuJ_001153700	7.78072	1.30354	0.828733	5.27108	9.62442e-06
EmuJ_000631800	1317	0.652692	0.142598	5.25738	1.02232e-05
EmuJ_000318750	5887.15	-0.251228	0.0488524	-5.23793	1.1269e-05
EmuJ_000580200	510.245	-0.552228	0.116762	-5.23678	1.1269e-05
EmuJ_000673800	14.7211	1.30449	0.637668	5.21512	1.25789e-05
EmuJ_000829500	707.124	0.63162	0.138962	5.19737	1.37433e-05
EmuJ_000471300	6798.38	-0.374165	0.075278	-5.18758	1.43841e-05
EmuJ_001177400	68.81	0.864879	0.215977	5.1596	1.65932e-05
EmuJ_000677910	3224.65	-0.30987	0.062037	-5.14292	1.80112e-05
EmuJ_000118800	579.701	-0.540172	0.116907	-5.13848	1.8316e-05
EmuJ_000848200	293.029	0.838071	0.214955	5.13458	1.85724e-05
EmuJ_000382000	159.761	0.709432	0.16557	5.11608	2.03505e-05
EmuJ_000585200	8593.43	-0.280971	0.0563108	-5.11121	2.04675e-05
EmuJ_000141000	4849.58	-0.363416	0.0741327	-5.11141	2.04675e-05
EmuJ_000978200	40230.4	-0.404118	0.0832327	-5.11352	2.04675e-05
EmuJ_000345100	8619.85	-0.278312	0.0559188	-5.09619	2.20131e-05
EmuJ_000247500	29.9714	1.15541	0.636582	5.09289	2.22537e-05
EmuJ_000259400	55.7809	1.01646	0.327235	5.07878	2.38155e-05
EmuJ_000674000	20.1318	1.22665	0.548838	5.05849	2.63228e-05
EmuJ_002136500	50.4827	0.91717	0.277963	5.05648	2.64313e-05
EmuJ_000865800	24.5414	1.14015	0.616956	5.05231	2.68436e-05
EmuJ_000349000	17.7871	1.11833	0.45042	5.01663	3.21338e-05
EmuJ_001156400	42.7403	1.006	0.327434	5.01494	3.22139e-05
EmuJ_000868200	2447.61	0.334647	0.0691923	5.00957	3.29188e-05
EmuJ_000158800	13580	-0.276468	0.0565724	-5.00696	3.31605e-05
EmuJ_000776000	84.3609	0.931993	0.27406	4.99974	3.40184e-05
EmuJ_000155500	891.242	-0.553395	0.123944	-4.99966	3.40184e-05
EmuJ_000222700	104.537	0.84584	0.229573	4.98979	3.55856e-05
EmuJ_000344700	247.972	0.607911	0.138844	4.98756	3.57792e-05
EmuJ_000675500	526.692	0.839745	0.236695	4.98595	3.5862e-05
EmuJ_000233700	1152.88	0.643129	0.150494	4.98179	3.64229e-05
EmuJ_000786400	16.2243	1.07873	0.690471	4.97874	3.67799e-05
EmuJ_000551500	768.056	0.486325	0.106053	4.96823	3.86015e-05
EmuJ_000277800	615.046	0.0204521	5.13431	4.94998	4.21529e-05
EmuJ_000083700	11.9859	1.04549	0.745497	4.94256	4.35333e-05
EmuJ_000079200	596.669	-0.442399	0.0965656	-4.92639	4.70181e-05
EmuJ_000768900	3194.59	-0.581738	0.135211	-4.92087	4.80844e-05
EmuJ_000407300	275.332	0.0321074	5.13433	4.91707	4.87472e-05
EmuJ_001134800	394.577	0.500489	0.11087	4.91292	4.95063e-05
EmuJ_001154300	6.8682	1.17686	0.84884	4.90655	5.08493e-05
EmuJ_000059900	82.5185	0.883726	0.263931	4.89822	5.27517e-05
EmuJ_000083000	35.0742	0.989142	0.396202	4.89152	5.42748e-05
EmuJ_001193200	5035.73	-0.541107	0.123796	-4.88232	5.65504e-05
EmuJ_000755400	544.158	0.403488	0.0874095	4.87624	5.79982e-05
EmuJ_002179200	8.36039	1.1193	0.711712	4.87177	5.86736e-05
EmuJ_000296800	14.8548	1.01846	0.533293	4.87248	5.86736e-05
EmuJ_000341000	224.977	0.54472	0.124108	4.87059	5.87023e-05
EmuJ_000823000	2112.37	0.495408	0.111274	4.86642	5.96293e-05
EmuJ_000547400	98.2577	0.821299	0.221966	4.86266	6.04447e-05
EmuJ_000658600	20780.4	-0.333413	0.0714133	-4.85134	6.36559e-05
EmuJ_001193100	5570.66	-0.534494	0.123003	-4.84669	6.48153e-05
EmuJ_000124300	2099.36	0.639055	0.155815	4.84394	6.53705e-05
EmuJ_000456200	6.64564	0.753558	1.58631	4.84273	6.54243e-05
EmuJ_000109200	1124.09	0.65314	0.161159	4.81587	7.44772e-05
EmuJ_000579900	198.373	-0.0151308	5.13448	-4.81272	7.52652e-05
EmuJ_000313600	6721.7	-0.326643	0.0704518	-4.81165	7.52746e-05
EmuJ_000787100	1028.64	-0.358566	0.0782618	-4.80462	7.75621e-05
EmuJ_000516900	73.8982	0.944656	0.330416	4.79918	7.92905e-05
EmuJ_000316000	15715.6	-0.78301	0.407257	-4.79684	7.9809e-05
EmuJ_000317400	24.771	1.20331	0.726756	4.78319	8.4991e-05
EmuJ_000922600	1596.06	0.407367	0.0904464	4.7813	8.53583e-05
EmuJ_000446500	953.27	0.668189	0.169274	4.77359	8.8244e-05
EmuJ_001198400	27.0043	0.963229	0.413423	4.77186	8.85624e-05
EmuJ_000315900	10148.2	-0.779418	0.404668	-4.76627	9.05957e-05
EmuJ_000315800	14743.6	-0.777421	0.406627	-4.76327	9.14952e-05
EmuJ_001146400	338.488	0.609293	0.148365	4.75731	9.37746e-05
EmuJ_000407400	396.359	0.69929	0.182005	4.7499	9.67978e-05
EmuJ_001014900	739.268	0.804208	0.242815	4.73082	0.000105834
EmuJ_000556000	1339.39	-0.420016	0.0952373	-4.72977	0.000105866
EmuJ_000460000	838.606	0.625564	0.155981	4.72801	0.000106267
EmuJ_000992300	597.005	0.416542	0.0939663	4.72322	0.000108275
EmuJ_001091200	171.62	0.853405	0.258019	4.71738	0.000110894
EmuJ_000359700	4166.98	-0.333498	0.0742357	-4.68311	0.000130322
EmuJ_000295800	2773.49	-0.312885	0.0693024	-4.68246	0.000130322
EmuJ_000475200	3327.57	0.384747	0.0868964	4.67991	0.000130709
EmuJ_000871400	146.86	0.688274	0.179015	4.68075	0.000130709
EmuJ_001085800	2492.35	-0.377058	0.0852756	-4.67036	0.000136292
EmuJ_000376600	1830.63	0.439377	0.10156	4.66452	0.000139566
EmuJ_000876200	1110.27	0.321328	0.0716013	4.66139	0.000141041
EmuJ_000788500	151.444	0.755739	0.215703	4.63735	0.000157743
EmuJ_000683900	1510.42	-0.293525	0.0654999	-4.63193	0.000160625
EmuJ_000054800	3719.82	-0.307399	0.068777	-4.6317	0.000160625
EmuJ_000963300	15.7891	0.991739	0.511287	4.63071	0.000160657
EmuJ_001089300	128.341	-0.0102063	5.13471	-4.61119	0.000175035
EmuJ_001034700	322.163	0.643185	0.168355	4.61104	0.000175035
EmuJ_000078900	10085.6	-0.388932	0.0896688	-4.60606	0.000178477
EmuJ_000117000	390.114	-0.507038	0.123172	-4.60342	0.000179942
EmuJ_000797500	332.837	0.608012	0.155238	4.59383	0.000187576
EmuJ_000408200	4960.46	-0.765838	0.401155	-4.58208	0.000197093
EmuJ_000975800	4481.8	-0.249823	0.05583	-4.58164	0.000197093
EmuJ_000408150	4994.18	-0.760721	0.403856	-4.57078	0.000206525
EmuJ_001190700	14.0696	1.07039	0.562597	4.56924	0.000206525
EmuJ_000621700	8.55593	1.00615	0.720982	4.56909	0.000206525
EmuJ_000544200	22.9661	1.03643	0.556204	4.56572	0.000208956
EmuJ_001015050	2173.63	0.459619	0.11002	4.55589	0.000218029
EmuJ_000613800	3764.31	-0.408012	0.0960624	-4.55036	0.000222874
EmuJ_000355300	1287.06	-0.538138	0.134943	-4.54732	0.000225141
EmuJ_000688900	1498.98	-0.390823	0.0917254	-4.54155	0.000230354
EmuJ_000725600	567.527	0.587997	0.152052	4.54015	0.000230354
EmuJ_000356000	360.959	0.467858	0.112655	4.53891	0.000230354
EmuJ_001056750	2906.12	-0.336582	0.0775866	-4.53943	0.000230354
EmuJ_000626000	1696.81	0.304519	0.0696632	4.53185	0.00023719
EmuJ_000250300	9223.48	-0.421145	0.100275	-4.52452	0.000244534
EmuJ_000824400	2083.3	-0.326547	0.0754477	-4.52269	0.000245636
EmuJ_001036300	1528.12	0.47789	0.116766	4.50766	0.000262591
EmuJ_000925300	4104.53	-0.330657	0.076749	-4.5044	0.000265557
EmuJ_000230600	3980.32	-0.443217	0.10748	-4.49386	0.000277905
EmuJ_000945500	665.382	-0.433076	0.104953	-4.48096	0.000294033
EmuJ_000228700	1789.94	0.676865	0.192644	4.4667	0.000312184
EmuJ_000434700	868.498	-0.385328	0.0923379	-4.46641	0.000312184
EmuJ_000145900	118.855	0.735068	0.222381	4.46426	0.000314067
EmuJ_001091600	2064.35	-0.311671	0.0726767	-4.46221	0.000315813
EmuJ_001196700	836.668	-0.429567	0.10428	-4.46017	0.00031738
EmuJ_000998900	3496.31	0.505493	0.126993	4.45942	0.00031738
EmuJ_000673900	7.1486	0.576218	1.75937	4.45394	0.000324307
EmuJ_000442600	18.587	0.896481	0.452262	4.45154	0.000326655
EmuJ_000564900	2178.19	-0.587899	0.158251	-4.44937	0.000328656
EmuJ_001033800	19.1328	0.954191	0.47092	4.44796	0.000329521
EmuJ_001181950	3229.44	-0.382646	0.0916937	-4.44513	0.000332579
EmuJ_002177300	42.2936	0.924708	0.346891	4.44168	0.000336641
EmuJ_000448500	5947.35	-0.297274	0.0695476	-4.43375	0.000347908
EmuJ_000086800	1872.68	0.442136	0.108637	4.43277	0.000348146
EmuJ_000162200	751.543	-0.613724	0.169711	-4.43055	0.000349108
EmuJ_000643500	1984.11	0.463356	0.115029	4.43051	0.000349108
EmuJ_000129600	8751.38	-0.289168	0.0676942	-4.42134	0.000362859
EmuJ_000388600	122.154	0.717701	0.214899	4.41425	0.000373533
EmuJ_001197000	1622.84	-0.287487	0.0675457	-4.40832	0.000382437
EmuJ_001092000	3203.36	0.617324	0.171157	4.39308	0.000408715
EmuJ_000363200	1249.2	0.380862	0.0923732	4.38786	0.000417058
EmuJ_000041350	50.3007	0.813096	0.309319	4.38425	0.000422445
EmuJ_000482200	343.567	0.46958	0.118559	4.37558	0.000437937
EmuJ_000853100	2412.33	-0.297056	0.0705094	-4.37433	0.000438819
EmuJ_000154000	294.356	0.64514	0.183775	4.3709	0.00044412
EmuJ_000831100	17.9706	0.952055	0.673734	4.35749	0.000470466
EmuJ_001138300	879.273	0.402389	0.0991571	4.35558	0.000472827
EmuJ_000401700	136.009	0.84167	0.342742	4.35426	0.000473927
EmuJ_000253300	3526.6	-0.26352	0.0623547	-4.35337	0.00047412
EmuJ_000320140	1419.04	0.26783	0.0634502	4.34984	0.000480064
EmuJ_000188900	2420.96	0.225802	0.0530537	4.34694	0.00048469
EmuJ_001113400	38.4915	-0.00768866	4.9511	-4.34493	0.000487372
EmuJ_001102000	645.15	-0.388238	0.0962662	-4.32455	0.000532755
EmuJ_000156600	1353.6	0.535598	0.143039	4.32151	0.000538204
EmuJ_001111900	2301.25	-0.241378	0.0573155	-4.32053	0.000538664
EmuJ_001190600	498.254	0.64267	0.186497	4.31574	0.000546558
EmuJ_000131300	34.4439	0.879935	0.692479	4.31645	0.000546558
EmuJ_000245800	3486.66	0.298981	0.072232	4.30274	0.000577581
EmuJ_000467000	74.421	0.874107	0.327885	4.30132	0.000579232
EmuJ_000905200	1006.11	0.572647	0.157871	4.29691	0.000588815
EmuJ_000201300	1672.52	-0.305257	0.0740963	-4.29431	0.000591585
EmuJ_000417200	1045.63	-0.40944	0.103311	-4.29493	0.000591585
EmuJ_000816200	1583.38	0.364037	0.0899766	4.29161	0.000596727
EmuJ_000610700	663.405	0.581209	0.161682	4.28943	0.000600522
EmuJ_000587600	1822.46	-0.281576	0.068061	-4.2858	0.000608311
EmuJ_001084700	114.933	0.619658	0.175079	4.27924	0.000624361
EmuJ_002155400	12.2821	0.868974	0.88324	4.27521	0.000633573
EmuJ_000132600	15.2751	0.974989	0.639974	4.26875	0.000649977
EmuJ_001136200	181.276	0.565349	0.155683	4.26534	0.000657726
EmuJ_000165100	35.6297	0.831016	0.35143	4.26314	0.000661184
EmuJ_001016100	5172.82	-0.186247	0.0443533	-4.26242	0.000661184
EmuJ_002134000	49.0325	0.775619	0.275824	4.26189	0.000661184
EmuJ_000292600	4605.55	-0.291919	0.0713044	-4.25564	0.000677644
EmuJ_000093500	61.5264	0.774227	0.256351	4.24836	0.000697689
EmuJ_000640400	391.607	-0.531269	0.148352	-4.24117	0.000718027
EmuJ_001130200	2952.57	0.428108	0.110315	4.238	0.000725809
EmuJ_001025400	60.1489	0.757502	0.273258	4.23488	0.000733496
EmuJ_000335000	38.0956	-0.00809053	5.13601	-4.23304	0.00073708
EmuJ_000610600	2266.33	-0.254888	0.0620864	-4.22892	0.000748247
EmuJ_001065900	648.879	0.569341	0.16005	4.21948	0.000775846
EmuJ_000749600	90.7562	0.717288	0.230889	4.21928	0.000775846
EmuJ_000819700	1484.33	0.684224	0.219768	4.21414	0.000791113
EmuJ_001064400	546.706	-0.453227	0.119939	-4.20726	0.000812921
EmuJ_000110900	4112.82	-0.214094	0.0519834	-4.20376	0.000822937
EmuJ_000618800	1658.75	0.29687	0.0735377	4.2028	0.000823761
EmuJ_000969700	3363.11	0.553518	0.155848	4.19775	0.000839597
EmuJ_001035600	5850.34	-0.310779	0.0776024	-4.19121	0.000858663
EmuJ_000219000	10.6324	0.916803	0.791439	4.19121	0.000858663
EmuJ_000456800	52.6172	0.775797	0.271804	4.18608	0.000875452
EmuJ_000175200	26.1978	0.957229	0.721913	4.18413	0.000880203
EmuJ_000053900	972.831	-0.381452	0.0984574	-4.17536	0.000911917
EmuJ_000836300	1984.94	-0.365774	0.0937762	-4.1676	0.000940518
EmuJ_001076900	91.4641	0.657664	0.203371	4.16561	0.000942801
EmuJ_001124200	36.9718	0.84985	0.420122	4.166	0.000942801
EmuJ_000699600	265	0.601322	0.178656	4.15946	0.000965497
EmuJ_000954700	362.664	0.400646	0.104094	4.15309	0.000989684
EmuJ_000358300	4730.04	-0.275801	0.0688628	-4.15098	0.000995741
EmuJ_000519200	3097.26	-0.418678	0.110482	-4.14992	0.000997271
EmuJ_000175500	2635.49	0.311896	0.0788151	4.14321	0.00102372
EmuJ_000664050	62.361	0.787037	0.310458	4.14186	0.00102563
EmuJ_000889100	994.033	0.530885	0.149362	4.14137	0.00102563
EmuJ_000248300	11185.7	-0.236203	0.0585928	-4.13658	0.00104402
EmuJ_000535200	26.71	0.901541	0.381945	4.13358	0.00105455
EmuJ_001059700	301.159	0.466395	0.126059	4.13181	0.00105946
EmuJ_001146200	43.3409	0.767941	0.294148	4.12507	0.00108766
EmuJ_000002000	284.187	0.836471	0.364426	4.12261	0.00109602
EmuJ_000732900	1626.3	0.418927	0.111256	4.11266	0.00114088
EmuJ_001154700	9686.46	-0.460612	0.12567	-4.10702	0.00116262
EmuJ_001192600	11.976	0.753097	0.596974	4.10691	0.00116262
EmuJ_000843800	1381.05	0.249907	0.0627118	4.10362	0.00117575
EmuJ_000261800	18.7292	0.829663	0.575535	4.09287	0.00122795
EmuJ_000695700	1068.14	-0.372363	0.0979914	-4.08224	0.00128171
EmuJ_002101000	12.2807	0.905517	0.901914	4.07957	0.00129268
EmuJ_000854300	778.22	0.460143	0.126464	4.07377	0.00132138
EmuJ_000558000	168.946	0.539259	0.154974	4.06625	0.00135669
EmuJ_000205200	7.98544	0.300014	1.48754	4.0667	0.00135669
EmuJ_000871500	36.5981	0.879947	0.440368	4.05658	0.00140981
EmuJ_000519300	1455.7	0.392766	0.104845	4.05592	0.00140981
EmuJ_000099700	3493.77	-0.237923	0.0605508	-4.04222	0.00149043
EmuJ_000316300	4708.37	0.291273	0.0751834	4.03983	0.00150133
EmuJ_001003700	28.0592	0.81294	0.344872	4.02857	0.00157047
EmuJ_000507000	6208.5	0.242863	0.062096	4.02568	0.00158074
EmuJ_001008800	1541.88	0.238884	0.0610041	4.02583	0.00158074
EmuJ_000045700	6.12466	0.378163	1.7624	4.02376	0.00158908
EmuJ_000394500	350.823	0.494275	0.140581	4.02233	0.00159292
EmuJ_000611700	1997.19	-0.304293	0.0793548	-4.02184	0.00159292
EmuJ_000827100	2163.3	-0.396861	0.107725	-4.01722	0.00161987
EmuJ_000501000	587.138	-0.411916	0.112958	-4.01374	0.0016393
EmuJ_001182200	2085.57	-0.422193	0.116811	-4.01007	0.00166021
EmuJ_000087000	62.7986	0.777915	0.293865	4.0077	0.00167222
EmuJ_001059900	64.9234	0.686549	0.238725	4.00667	0.00167486
EmuJ_000433100	294.741	0.414299	0.11314	4.00525	0.00167548
EmuJ_000098000	31.9379	0.790861	0.471331	4.00533	0.00167548
EmuJ_000700300	822.479	0.308067	0.0806819	4.0041	0.00167892
EmuJ_000985500	1647.11	-0.286335	0.0747241	-3.99711	0.00172444
EmuJ_000064300	3356.86	-0.202402	0.0517704	-3.99075	0.00176636
EmuJ_000421900	790.056	-0.358283	0.0965655	-3.9901	0.00176636
EmuJ_000446100	162.468	-0.556852	0.172689	-3.98361	0.00181036
EmuJ_000989700	86.0502	0.708219	0.252198	3.97641	0.00186086
EmuJ_000306100	3999.13	-0.314868	0.0834894	-3.97487	0.00186781
EmuJ_001001300	1142.21	-0.425767	0.119308	-3.97163	0.00188307
EmuJ_000978500	24.6368	0.799818	0.383727	3.97163	0.00188307
EmuJ_001189000	80.6421	0.767642	0.302088	3.95725	0.00199459
EmuJ_001199600	22.6252	0.89307	0.681574	3.94836	0.00206451
EmuJ_000788400	55.2489	0.772318	0.316858	3.94494	0.0020885
EmuJ_000581400	1022.36	0.578467	0.182957	3.94191	0.00210939
EmuJ_000981900	56.0717	0.680463	0.244708	3.93575	0.00215836
EmuJ_000487700	2070.49	-0.254365	0.0670072	-3.92957	0.00220867
EmuJ_000840800	139.903	0.592128	0.192333	3.91353	0.00235436
EmuJ_000324100	9073.95	-0.189679	0.0493921	-3.91198	0.00236318
EmuJ_000064100	14.9394	0.876671	0.659324	3.91071	0.00236938
EmuJ_000772200	265.24	0.562046	0.174905	3.90926	0.00237722
EmuJ_000999700	19.0262	0.80227	0.492625	3.90332	0.00242998
EmuJ_000765600	8035.3	0.390396	0.109089	3.90246	0.00243217
EmuJ_001117100	25.0066	0.800375	0.353976	3.90135	0.0024369
EmuJ_000912200	2580.82	0.438318	0.125939	3.89932	0.00245093
EmuJ_000641300	48.1673	0.719934	0.370125	3.88615	0.00255405
EmuJ_000932000	3774.23	0.530285	0.163329	3.88715	0.00255405
EmuJ_001130100	3325.75	-0.255844	0.0681766	-3.8876	0.00255405
EmuJ_000899600	2220.47	-0.251563	0.0669338	-3.88841	0.00255405
EmuJ_000716000	46.5322	0.852662	0.603497	3.88648	0.00255405
EmuJ_001094700	1465	0.237081	0.0628252	3.88539	0.00255547
EmuJ_001021100	1283.63	0.462193	0.135642	3.88053	0.00259443
EmuJ_000486200	5243.3	-0.364451	0.101296	-3.88046	0.00259443
EmuJ_000735000	48.6122	0.770143	0.319384	3.87913	0.00259928
EmuJ_000852400	1395.63	-0.308172	0.083836	-3.87875	0.00259928
EmuJ_000363900	3896.14	-0.334793	0.0920521	-3.87208	0.00265104
EmuJ_000753100	499.327	0.36176	0.100473	3.87296	0.00265104
EmuJ_000436700	1926.5	0.380862	0.106815	3.87213	0.00265104
EmuJ_001169200	61.635	0.730679	0.290644	3.86751	0.00269434
EmuJ_001167700	759.654	0.390104	0.110007	3.86416	0.00272476
EmuJ_000926800	2047.63	-0.309698	0.0846587	-3.85907	0.00277507
EmuJ_000088300	3499.2	-0.263292	0.071028	-3.85074	0.00286396
EmuJ_000579600	5864.72	-0.37452	0.105686	-3.84674	0.00289655
EmuJ_000223300	1411.91	-0.353586	0.0989013	-3.8468	0.00289655
EmuJ_001196200	484.392	0.372894	0.104876	3.84053	0.00295593
EmuJ_000529400	2797.25	0.264187	0.0714539	3.84099	0.00295593
EmuJ_000688100	6464	0.224699	0.0601921	3.83584	0.00300543
EmuJ_001006900	3280.91	0.417789	0.121353	3.83059	0.00306264
EmuJ_000360800	16.8688	0.806523	0.44546	3.82913	0.00307325
EmuJ_000549800	5289.33	-0.454521	0.136082	-3.82276	0.00314598
EmuJ_000941000	1178.69	0.427373	0.125041	3.82163	0.00315274
EmuJ_001112700	192.78	-0.519462	0.167511	-3.81975	0.00316896
EmuJ_002211900	12.3246	0.746124	0.667101	3.81563	0.00321009
EmuJ_000258700	72.8164	0.694816	0.264395	3.81536	0.00321009
EmuJ_000970600	514.519	0.385074	0.110103	3.81329	0.00322929
EmuJ_000809700	16.5682	0.807913	0.52096	3.81266	0.00322955
EmuJ_000814400	1013.19	-0.39798	0.115419	-3.81165	0.00323494
EmuJ_000856200	544.283	0.443462	0.131344	3.80422	0.00332553
EmuJ_000434100	334.242	0.455904	0.136346	3.7985	0.00339496
EmuJ_000866600	3912.99	-0.18881	0.0507605	-3.79387	0.00345064
EmuJ_000951100	2751	0.41232	0.120637	3.79241	0.00346265
EmuJ_000501900	24.4476	0.903918	0.684754	3.78703	0.00353002
EmuJ_000098700	802.669	0.334521	0.0945133	3.78239	0.00358776
EmuJ_000243550	1688.53	-0.32738	0.0924893	-3.77364	0.00370718
EmuJ_000990600	3351.32	-0.18974	0.0513388	-3.77166	0.00371769
EmuJ_000344200	1934.11	-0.209804	0.0570318	-3.77125	0.00371769
EmuJ_000378100	30.5976	0.709891	0.336695	3.77116	0.00371769
EmuJ_000769200	656.519	-0.464313	0.143312	-3.76983	0.0037199
EmuJ_000124000	1595.72	-0.327222	0.0925285	-3.76995	0.0037199
EmuJ_001023500	184.114	0.513975	0.163357	3.7689	0.00372505
EmuJ_000513300	9.93262	0.856374	0.749342	3.76354	0.00379686
EmuJ_000918400	504.064	0.360393	0.103461	3.76203	0.00381097
EmuJ_001180700	135.607	0.642964	0.246039	3.76001	0.00383278
EmuJ_000715500	417.318	0.453691	0.137776	3.75719	0.00386723
EmuJ_000682800	4298.83	-0.20948	0.0571721	-3.75612	0.00387468
EmuJ_000661500	32.1734	0.73197	0.335277	3.74972	0.00396577
EmuJ_000639300	3078.19	-0.246078	0.0679798	-3.74853	0.00397543
EmuJ_000920400	6715.1	-0.251902	0.0697551	-3.74646	0.00398347
EmuJ_000149350	2072.98	-0.294604	0.0827552	-3.74628	0.00398347
EmuJ_000801700	1891.4	-0.263114	0.0731507	-3.74728	0.00398347
EmuJ_000678400	1031.76	-0.234391	0.0646575	-3.74257	0.00403357
EmuJ_000461100	1534.35	-0.30116	0.0849262	-3.74185	0.00403581
EmuJ_000519900	1771.17	0.42612	0.128283	3.74117	0.00403759
EmuJ_001180600	616.83	0.483896	0.151814	3.7307	0.00419002
EmuJ_000093200	1187.39	-0.496643	0.158711	-3.73089	0.00419002
EmuJ_001005100	1776.15	0.392509	0.1163	3.71852	0.00438724
EmuJ_000338900	203.984	-0.627888	0.253876	-3.71742	0.00439096
EmuJ_001156500	22.2204	0.737038	0.376586	3.71717	0.00439096
EmuJ_000761600	2335.13	0.377229	0.111091	3.71414	0.00443387
EmuJ_000992800	39.7338	0.742804	0.316818	3.70871	0.00451976
EmuJ_000210300	1143.46	0.423906	0.128511	3.70783	0.0045254
EmuJ_000461000	2591.02	-0.247124	0.0691908	-3.70511	0.00456395
EmuJ_000885300	37.5746	0.788589	0.438216	3.70237	0.00460318
EmuJ_000640900	247.351	0.460905	0.143454	3.69885	0.0046572
EmuJ_000630650	5258.78	-0.354202	0.103781	-3.69679	0.00468467
EmuJ_000892500	151.08	0.601715	0.220506	3.69542	0.00469964
EmuJ_000206600	50.7642	0.72157	0.330877	3.69413	0.00471296
EmuJ_000317100	28.2396	0.805889	0.503777	3.69146	0.00475228
EmuJ_000494100	30.8806	0.778217	0.494757	3.6904	0.00476154
EmuJ_000282400	7.23404	0.854546	0.864617	3.6767	0.00501361
EmuJ_000358500	4924.71	0.25536	0.0722525	3.6745	0.00504589
EmuJ_000657000	1076.23	-0.478932	0.155921	-3.66989	0.00511389
EmuJ_000364800	61.2342	0.606554	0.221862	3.67003	0.00511389
EmuJ_000460100	4837.91	0.474671	0.150986	3.66941	0.00511389
EmuJ_000218100	111.899	0.616938	0.243303	3.66705	0.00515003
EmuJ_000747100	10.5067	0.810751	0.577949	3.66468	0.00518668
EmuJ_000440000	6301.46	0.570778	0.204804	3.6638	0.00519328
EmuJ_000715550	1363.58	-0.357408	0.106389	-3.6534	0.00538495
EmuJ_000854400	627.643	0.334025	0.0979809	3.65342	0.00538495
EmuJ_000637200	4769.33	-0.29725	0.0862332	-3.64391	0.00557558
EmuJ_000785800	1732.63	-0.279104	0.080649	-3.64148	0.00560162
EmuJ_000641900	1543.03	-0.318537	0.0934158	-3.64105	0.00560162
EmuJ_000520450	2612.91	0.409847	0.12601	3.64167	0.00560162
EmuJ_000356600	615.913	-0.334474	0.0989696	-3.63844	0.00564683
EmuJ_000449000	1488.62	0.228766	0.0649354	3.63488	0.00570907
EmuJ_000091600	5133.18	0.319711	0.0938094	3.63451	0.00570907
EmuJ_000830900	6971.38	0.214575	0.0608756	3.6241	0.00592106
EmuJ_000733200	5.75132	0.696896	0.77989	3.62401	0.00592106
EmuJ_000846700	2278.93	-0.257083	0.0739704	-3.62162	0.0059633
EmuJ_000659800	1868.73	0.22954	0.0654558	3.62031	0.00598104
EmuJ_001090800	2620.19	-0.334626	0.0994443	-3.61962	0.00598436
EmuJ_000064150	10.5749	0.661496	1.09291	3.61163	0.00615884
EmuJ_000720900	32.7693	0.776264	0.469486	3.60864	0.00621727
EmuJ_000419300	2030.72	-0.308839	0.0911573	-3.60593	0.00626945
EmuJ_001137900	4783.97	-0.261631	0.0759032	-3.60041	0.00637751
EmuJ_000884200	2632.14	-0.187597	0.0532559	-3.60069	0.00637751
EmuJ_000550600	21.7928	0.784115	0.385195	3.59179	0.00657854
EmuJ_000489900	705.289	0.298155	0.0879482	3.59085	0.00658872
EmuJ_000721300	285.871	-0.507065	0.174257	-3.59002	0.00659588
EmuJ_000497100	4066.49	0.355838	0.10787	3.58846	0.00662183
EmuJ_001079100	1182.01	-0.298053	0.0881183	-3.58744	0.00663416
EmuJ_000732400	162.401	-0.490372	0.165849	-3.58342	0.00672343
EmuJ_000954100	2171.12	-0.247979	0.0720044	-3.58116	0.00676772
EmuJ_000232600	675.404	-0.325094	0.097806	-3.57841	0.00682537
EmuJ_000630900	1023.27	-0.330837	0.0996245	-3.57687	0.00685171
EmuJ_000430600	18.6232	0.787837	0.479027	3.57492	0.00687746
EmuJ_000982000	55.522	0.669747	0.298813	3.57483	0.00687746
EmuJ_001196600	462.817	-0.351663	0.107411	-3.57184	0.00692637
EmuJ_001165500	1116.83	-0.379226	0.117585	-3.57138	0.00692637
EmuJ_000337300	1544.76	-0.351567	0.107298	-3.57149	0.00692637
EmuJ_000131400	4481.18	-0.484549	0.165609	-3.56831	0.00699379
EmuJ_002124000	10.6622	0.781635	0.571674	3.56148	0.00716387
EmuJ_000897100	6691.34	-0.233993	0.0680702	-3.55974	0.00719705
EmuJ_001077100	39221.6	-0.372477	0.115511	-3.55428	0.00733334
EmuJ_000572500	325.826	0.414213	0.132559	3.55071	0.00741871
EmuJ_000107600	1216.91	0.303863	0.0909981	3.55011	0.00742097
EmuJ_000925400	11.4032	0.833769	0.718835	3.54667	0.00750358
EmuJ_001064300	3.26313	0.363424	1.77329	3.54093	0.00765346
EmuJ_000476800	1345.96	0.323977	0.0982516	3.53886	0.00769838
EmuJ_000664000	21.6536	0.729264	0.610212	3.53542	0.00778388
EmuJ_000674400	123.338	0.589039	0.228282	3.53122	0.00787714
EmuJ_000249800	1263.56	0.305268	0.0920559	3.53139	0.00787714
EmuJ_000592800	49.6165	0.658011	0.266909	3.53014	0.00789383
EmuJ_002185000	45.9353	0.719842	0.353828	3.52864	0.00792313
EmuJ_000059500	1451.46	0.261139	0.0773882	3.52802	0.00792618
EmuJ_000978100	1423.76	-0.298076	0.0898552	-3.52695	0.00794274
EmuJ_000240400	400.15	0.414938	0.132639	3.5252	0.00797962
EmuJ_000707300	809.259	0.297197	0.0895327	3.51988	0.00810984
EmuJ_000394000	2156.23	-0.331076	0.101608	-3.51997	0.00810984
EmuJ_000095700	3560.94	-0.20941	0.0612729	-3.5159	0.00821644
EmuJ_000156300	3047.01	-0.375235	0.118316	-3.51345	0.00827653
EmuJ_000098100	1969.78	0.368035	0.115253	3.51282	0.00828008
EmuJ_001031000	3902.53	0.328065	0.10064	3.50962	0.00836412
EmuJ_000847400	3692.16	-0.179641	0.0522868	-3.50852	0.00838266
EmuJ_000552500	2104.48	-0.482769	0.168762	-3.50702	0.00841374
EmuJ_000798500	1221.79	0.243664	0.0722759	3.50552	0.0084453
EmuJ_000809100	385.799	0.324988	0.0998204	3.50375	0.00848519
EmuJ_000626500	51.9552	0.631414	0.27802	3.50194	0.00852672
EmuJ_000163100	3781.95	-0.230203	0.0682243	-3.49521	0.0087279
EmuJ_000982600	708.923	-0.338213	0.105271	-3.49426	0.00874231
EmuJ_001013400	9074.27	-0.211999	0.0625067	-3.49306	0.00876508
EmuJ_000264300	6215.94	0.350672	0.109487	3.49154	0.00879836
EmuJ_001015200	1764.47	0.325553	0.100441	3.49002	0.00881509
EmuJ_000067900	832.784	-0.398348	0.128986	-3.49041	0.00881509
EmuJ_000669000	2373.13	-0.274388	0.0828551	-3.48793	0.00886755
EmuJ_000846200	455.734	0.381997	0.121972	3.48655	0.00889669
EmuJ_001128500	2090.17	-0.30438	0.0931414	-3.48529	0.0089219
EmuJ_000349700	609.478	0.463452	0.157553	3.48311	0.00897811
EmuJ_000218600	872.949	0.399168	0.129163	3.47905	0.00906198
EmuJ_000489200	1513.81	0.341479	0.106526	3.47861	0.00906198
EmuJ_000667900	1056.32	-0.317185	0.0979578	-3.47891	0.00906198
EmuJ_001004300	334.476	0.514057	0.184941	3.4801	0.00906198
EmuJ_001113100	2715.14	-0.314887	0.0971071	-3.47633	0.00908853
EmuJ_001122800	426.695	0.362198	0.114501	3.47678	0.00908853
EmuJ_000206800	106.188	0.529841	0.191878	3.47655	0.00908853
EmuJ_000993400	380.133	-0.36643	0.117468	-3.46438	0.0094846
EmuJ_002222800	632.811	0.530065	0.196554	3.46113	0.00958207
CDKD1.14	866.438	0.294039	0.0902202	3.46043	0.00958951
EmuJ_000688200	1673.31	-0.24995	0.0754939	-3.45808	0.00962016
EmuJ_000452600	1722.17	-0.265116	0.0806059	-3.45823	0.00962016
EmuJ_001199900	4071.49	-0.214634	0.0640258	-3.45871	0.00962016
EmuJ_000060500	1748.52	0.39715	0.129435	3.45625	0.00966809
EmuJ_000206900	17.9297	0.698078	0.436356	3.45492	0.00969813
EmuJ_000173000	497.872	-0.363014	0.116335	-3.4501	0.00984031
EmuJ_001164600	59.5442	0.64261	0.348985	3.45001	0.00984031
EmuJ_000096200	89.2404	0.631304	0.261728	3.4456	0.00998414
EmuJ_000211700	10.1095	0.809243	0.619864	3.4422	0.0100922
EmuJ_000500200	389.049	0.400251	0.131134	3.43802	0.0102309
EmuJ_000337400	14924.9	0.245468	0.074423	3.43649	0.0102704
EmuJ_001045300	3620.49	0.303396	0.0944801	3.42759	0.0105936
EmuJ_000903800	6615.42	-0.23313	0.0706551	-3.42625	0.0106027
EmuJ_001170600	484.026	0.350777	0.111871	3.4262	0.0106027
EmuJ_000473600	1504.28	0.503403	0.184529	3.4259	0.0106027
EmuJ_001173500	1888.75	0.342253	0.108861	3.42391	0.0106615
EmuJ_000250000	3876.01	-0.244882	0.0745644	-3.42296	0.0106798
EmuJ_000156800	2954.18	-0.228642	0.0693025	-3.42237	0.0106837
EmuJ_000617100	4098.8	-0.241248	0.0737002	-3.41019	0.0111227
EmuJ_000156700	7.84021	0.649399	0.88559	3.41019	0.0111227
EmuJ_001135600	51.372	0.598731	0.259057	3.40996	0.0111227
EmuJ_001006800	3052.81	0.377922	0.123787	3.40653	0.0112433
EmuJ_000723900	999.763	0.368177	0.119781	3.40579	0.0112541
EmuJ_000395200	770.717	-0.298305	0.0936504	-3.40452	0.0112865
EmuJ_001027800	45.0132	0.66509	0.337051	3.40397	0.0112893
EmuJ_000194350	911.562	0.401937	0.134231	3.4019	0.0113549
EmuJ_000032900	7.74649	0.588	0.730164	3.4007	0.0113852
EmuJ_001172400	10.9724	0.397504	1.00039	3.39868	0.0114492
EmuJ_001176300	74.8016	0.601447	0.273348	3.39718	0.011492
EmuJ_000431700	1652.48	-0.347894	0.112779	-3.39495	0.0115659
EmuJ_000062400	2754.04	-0.356119	0.115794	-3.39413	0.0115804
EmuJ_000186900	49.8632	0.592211	0.266833	3.39295	0.0115927
EmuJ_000772400	99.479	0.544471	0.20847	3.39289	0.0115927
EmuJ_000839100	1463.56	-0.251509	0.0778063	-3.38792	0.0117841
EmuJ_000475900	1817.78	-0.455943	0.160911	-3.38688	0.0118085
EmuJ_000670700	124.83	0.486086	0.17443	3.38308	0.0119525
EmuJ_001104500	10602.8	-0.209825	0.0639874	-3.38172	0.0119845
EmuJ_001047100	5113.86	-0.281569	0.0882589	-3.3814	0.0119845
EmuJ_000931800	2508.66	0.383527	0.12727	3.37955	0.0120446
EmuJ_000890600	133.801	0.525837	0.205882	3.37209	0.0123544
EmuJ_000424600	11.1337	0.574992	0.701647	3.36881	0.0124809
EmuJ_000909200	288.134	0.478588	0.173729	3.36643	0.0125675
EmuJ_000735500	4052.49	-0.199806	0.0611213	-3.36327	0.0126691
EmuJ_001186600	13.0077	0.699526	0.507443	3.36363	0.0126691
EmuJ_000951700	993.995	0.393799	0.133289	3.3528	0.013136
EmuJ_000349200	5.88446	0.620542	1.12093	3.35134	0.0131827
EmuJ_000330200	4349.72	0.322145	0.104089	3.34809	0.0133158
EmuJ_000945200	2545.02	0.26542	0.0835618	3.34585	0.013401
EmuJ_000700600	1623.7	-0.246512	0.0771471	-3.34223	0.0135544
EmuJ_001196000	4226.31	-0.174353	0.0533617	-3.33931	0.0136744
EmuJ_000813200	680.74	0.464495	0.168129	3.3386	0.0136864
EmuJ_000417100	35625	-0.294413	0.0942593	-3.33739	0.013723
EmuJ_001020600	1035.34	-0.33806	0.111122	-3.33656	0.0137407
EmuJ_000468300	1993.18	0.256702	0.0808124	3.33395	0.0138429
EmuJ_000187500	2719.39	-0.287257	0.0918112	-3.33357	0.0138429
EmuJ_000944200	635.853	0.453704	0.162113	3.33211	0.0138925
EmuJ_000694450	4380.83	-0.165122	0.05058	-3.32861	0.0140447
EmuJ_000612300	65.2744	0.585635	0.253707	3.32788	0.0140583
EmuJ_001051200	2048.18	-0.293222	0.0942417	-3.32538	0.0141379
EmuJ_000931700	12017.6	-0.392412	0.133903	-3.3258	0.0141379
EmuJ_000820700	3540.46	-0.27652	0.0882067	-3.32298	0.0142364
EmuJ_000978300	743.917	0.366202	0.122834	3.32005	0.0143391
EmuJ_001087100	2059.16	-0.205015	0.0636908	-3.32036	0.0143391
EmuJ_000673750	2552.44	-0.378558	0.129135	-3.31265	0.0147
EmuJ_000365000	5899.31	-0.350669	0.116988	-3.31212	0.0147033
EmuJ_000073800	3.29518	0.270024	1.72771	3.31135	0.0147053
EmuJ_001168600	5.54754	0.597878	0.945107	3.31117	0.0147053
EmuJ_000136000	3002.69	-0.242752	0.0766372	-3.31017	0.0147173
EmuJ_001182800	2765.67	0.315919	0.103115	3.31002	0.0147173
EmuJ_001199300	54.2024	0.593355	0.282952	3.30446	0.0149883
EmuJ_001165800	2811.28	-0.299489	0.0972382	-3.3028	0.0150526
EmuJ_000524000	250.924	0.485648	0.181691	3.30041	0.0151567
EmuJ_000192600	3400.51	-0.287154	0.0928464	-3.29931	0.0151914
EmuJ_000523700	17068.4	0.31302	0.102495	3.29764	0.0152573
EmuJ_001142500	1786.97	-0.300225	0.0978481	-3.29716	0.0152587
EmuJ_001012300	2475.49	0.230922	0.0728957	3.29591	0.0153021
EmuJ_000934600	312.475	-0.414116	0.148162	-3.28713	0.0157614
EmuJ_000744400	718.859	0.343106	0.114635	3.28477	0.0158676
EmuJ_001074400	37.5274	0.641129	0.409105	3.28434	0.0158676
EmuJ_000346600	117.182	0.551471	0.233897	3.2815	0.0160023
EmuJ_000922060	2.94872	0.293581	1.79745	3.27827	0.0161605
EmuJ_000486800	2210.05	-0.19795	0.0622374	-3.27659	0.0162309
EmuJ_000904200	2310.25	0.20648	0.0651199	3.2736	0.0163062
EmuJ_000733800	703.123	-0.318226	0.105729	-3.27355	0.0163062
EmuJ_000738000	1218.11	0.276156	0.089402	3.27473	0.0163062
EmuJ_000934900	31.4185	0.627483	1.18806	3.27348	0.0163062
EmuJ_000896850	157.536	-0.46656	0.18013	-3.26721	0.0165749
EmuJ_002103100	22.0173	0.640105	0.426244	3.26835	0.0165749
EmuJ_000682900	4534.74	-0.2667	0.0863237	-3.26707	0.0165749
EmuJ_000158700	10.9467	0.738137	0.587146	3.26751	0.0165749
EmuJ_002164200	386.124	0.571565	0.254382	3.26465	0.0166903
EmuJ_000242700	2931.11	-0.244213	0.0784101	-3.26273	0.0167248
EmuJ_000398000	85.9902	0.568372	0.235611	3.26333	0.0167248
EmuJ_000162300	329.3	-0.427714	0.154525	-3.26283	0.0167248
EmuJ_000605500	3775.07	-0.243788	0.0782517	-3.26194	0.0167453
EmuJ_000207900	6958.01	-0.181605	0.0570876	-3.26087	0.0167455
EmuJ_000930000	5409.83	-0.231614	0.0740174	-3.26147	0.0167455
EmuJ_000173300	1131.01	-0.32219	0.107717	-3.26061	0.0167455
EmuJ_000123800	1609.24	0.353022	0.120121	3.26016	0.0167458
EmuJ_000937600	51.282	0.596439	0.28144	3.25849	0.0168185
EmuJ_000999000	4540.5	-0.279811	0.0913502	-3.25778	0.0168345
EmuJ_000424400	489.263	0.329189	0.110245	3.25403	0.0170319
EmuJ_000234600	1775.48	0.251669	0.0812347	3.25298	0.0170684
EmuJ_000774700	3239.59	0.263954	0.0856846	3.25137	0.0171391
EmuJ_001080800	3232.23	-0.179824	0.0567758	-3.24606	0.0174349
EmuJ_001047300	2028.96	0.274546	0.0898443	3.24229	0.0175594
EmuJ_000617700	184.155	0.421106	0.152654	3.2423	0.0175594
EmuJ_001063800	2829.83	-0.250868	0.0813	-3.24207	0.0175594
EmuJ_000777700	1896.84	0.2534	0.0821351	3.2424	0.0175594
EmuJ_000320100	216.004	0.409813	0.146345	3.24184	0.0175594
EmuJ_001166900	1787.3	0.278516	0.0914778	3.23687	0.0178411
EmuJ_000620900	2101.82	-0.218841	0.0702865	-3.23293	0.0180612
EmuJ_000188200	88.2999	0.579245	0.298876	3.23158	0.0181192
EmuJ_000342100	8419.39	-0.15747	0.0496862	-3.22962	0.0182159
EmuJ_001195900	271.364	0.354941	0.122085	3.22547	0.0184541
EmuJ_000155400	1265.94	-0.381937	0.135512	-3.22012	0.0187735
EmuJ_000460600	754.771	-0.303837	0.102044	-3.21915	0.0188087
EmuJ_000768800	1246.76	-0.230496	0.0747588	-3.21662	0.0189178
EmuJ_000633100	19.4209	0.683914	0.659178	3.21683	0.0189178
EmuJ_001197600	267.32	0.410388	0.148373	3.21604	0.0189272
EmuJ_001032700	8.96378	0.635506	0.899	3.21352	0.0189992
EmuJ_000214800	901.571	-0.291392	0.097409	-3.21323	0.0189992
EmuJ_000256000	5085.87	0.269608	0.088942	3.21385	0.0189992
EmuJ_001153400	3793.6	-0.214333	0.069142	-3.21377	0.0189992
EmuJ_001013300	387.635	0.317966	0.107578	3.21277	0.0190008
EmuJ_000608100	3335.16	0.472875	0.185749	3.20609	0.0194184
EmuJ_000733000	4358.28	-0.285349	0.0952115	-3.20485	0.0194647
EmuJ_000121200	1567.37	-0.316734	0.107772	-3.20455	0.0194647
EmuJ_000417700	2.8185	0.277556	1.80236	3.19991	0.0197514
EmuJ_000339900	294.146	0.390441	0.139695	3.19727	0.0199032
EmuJ_000860900	3358.61	-0.205288	0.0664283	-3.19578	0.0199768
EmuJ_001057900	13.4145	0.108857	2.3254	3.1938	0.0200593
EmuJ_002178700	3.6047	0.61281	1.19137	3.19373	0.0200593
EmuJ_000208300	2649.29	0.195361	0.0630462	3.19199	0.0201511
EmuJ_001135300	2527.75	-0.232619	0.0761786	-3.1901	0.0202271
EmuJ_000977000	1181.36	0.248311	0.0818241	3.19005	0.0202271
EmuJ_000872700	94.4683	0.501822	0.210329	3.18434	0.0206001
EmuJ_000758400	881.17	0.304865	0.103431	3.18284	0.0206762
EmuJ_001175000	510.838	-0.301913	0.102748	-3.1823	0.0206847
EmuJ_000572700	1130.68	-0.235033	0.0773509	-3.18157	0.0207067
EmuJ_000115300	2339.2	-0.218302	0.0713586	-3.1802	0.0207743
EmuJ_000313900	1119.14	-0.404667	0.150035	-3.17669	0.020973
EmuJ_000645000	5640.93	-0.161333	0.0518388	-3.17659	0.020973
EmuJ_000882600	1481.99	0.394767	0.143982	3.16754	0.0216059
EmuJ_000250800	1346.13	0.463094	0.18207	3.16402	0.0218371
EmuJ_000355100	1652.01	-0.283123	0.0960055	-3.1611	0.0220236
EmuJ_000776400	4321.77	-0.199703	0.065264	-3.1607	0.0220236
EmuJ_000582800	2936.08	-0.238509	0.0792151	-3.15656	0.0223062
EmuJ_000347100	3182.87	-0.250365	0.0837328	-3.15271	0.0225696
EmuJ_000138200	670.251	0.337982	0.118628	3.15038	0.0227172
EmuJ_001146700	10823.2	-0.297704	0.102137	-3.14894	0.0227967
EmuJ_000077900	30.5521	0.641387	0.337116	3.14808	0.0228313
EmuJ_000082500	23.1974	0.695273	0.548465	3.14502	0.0229393
EmuJ_000758000	1205.67	-0.29161	0.100037	-3.14572	0.0229393
EmuJ_000736700	339.679	0.440301	0.170088	3.14588	0.0229393
EmuJ_000980500	1201.81	0.303809	0.104597	3.14523	0.0229393
EmuJ_001017500	1717.4	0.469127	0.187314	3.14276	0.0230599
EmuJ_000953400	7243.46	-0.179175	0.0585081	-3.14265	0.0230599
EmuJ_000106900	1312.92	-0.350216	0.124945	-3.14046	0.0232003
EmuJ_000115200	553.724	0.324802	0.11354	3.13943	0.0232487
EmuJ_000294200	506.376	0.320964	0.112021	3.13772	0.0233514
EmuJ_001056800	2459.23	0.362261	0.130359	3.13532	0.0235095
EmuJ_000792700	3464.29	0.344151	0.122246	3.13298	0.0236649
EmuJ_001036500	1190.65	-0.254455	0.0858962	-3.13072	0.02378
EmuJ_001057920	32.6621	0.687684	0.513806	3.13103	0.02378
EmuJ_000517000	9809.12	-0.197702	0.0652916	-3.12655	0.024086
EmuJ_002178900	3.18745	0.569415	1.28323	3.12528	0.0241557
EmuJ_000928900	694.742	-0.424679	0.165096	-3.12434	0.0241993
EmuJ_001163300	472.586	0.326642	0.115077	3.12323	0.0242569
EmuJ_000785400	8.99479	0.413124	1.20049	3.12246	0.0242862
EmuJ_000742500	1271.41	0.233174	0.0782398	3.11925	0.0245174
EmuJ_000096100	4708.23	0.200612	0.066512	3.11789	0.0245966
EmuJ_001078100	1503.32	-0.348121	0.125324	-3.1167	0.0246614
EmuJ_000378000	16.0587	0.646258	0.543252	3.1161	0.0246775
EmuJ_000203200	207.141	0.425165	0.163399	3.11244	0.0249504
EmuJ_000358900	235.162	0.451615	0.181189	3.11141	0.0250035
EmuJ_002178200	13.0698	0.606055	0.502885	3.10964	0.0250837
EmuJ_000887100	206.665	0.388423	0.143301	3.10972	0.0250837
EmuJ_000587000	5.051	0.160288	1.78937	3.10861	0.0251366
EmuJ_001179300	1564.12	-0.28063	0.0968467	-3.10766	0.0251827
EmuJ_000175100	82.2997	-0.0562555	3.27348	-3.10491	0.0253823
EmuJ_000936400	263.641	0.395581	0.147942	3.10296	0.0255148
EmuJ_000222300	7603.16	-0.231695	0.078204	-3.10161	0.0255965
EmuJ_000155200	2437.49	-0.233564	0.0790029	-3.10035	0.0256701
EmuJ_000816300	11900.8	-0.167636	0.0553486	-3.09972	0.0256897
EmuJ_000929000	2121.6	-0.155964	0.0513702	-3.09829	0.0257784
EmuJ_000951400	1497.16	-0.201632	0.067397	-3.09672	0.0258799
EmuJ_000832400	3787.98	0.236321	0.0800552	3.09588	0.0259175
EmuJ_001130900	3286.36	-0.235985	0.0800291	-3.09386	0.0260101
EmuJ_000863000	1699.05	0.350179	0.127043	3.09389	0.0260101
EmuJ_001077900	4795.84	-0.202834	0.0678944	-3.09361	0.0260101
EmuJ_000898300	1604.7	-0.235473	0.0799275	-3.09216	0.0261025
EmuJ_000676900	7.62454	0.543666	0.81627	3.08974	0.0262445
EmuJ_001039600	1002.67	-0.240714	0.0819768	-3.08996	0.0262445
EmuJ_000286600	1499.7	0.510875	0.233093	3.08446	0.0266539
EmuJ_000804700	2249.78	-0.243059	0.0829809	-3.08433	0.0266539
EmuJ_000804400	1346.84	0.283728	0.0987492	3.08385	0.0266609
EmuJ_000264200	1034.31	0.470579	0.194633	3.07751	0.0271975
EmuJ_000916100	58.64	0.567157	0.270577	3.07525	0.0273678
EmuJ_000241500	3331.18	-0.258858	0.0893902	-3.07438	0.0274108
EmuJ_001063500	1306.79	-0.238072	0.0814805	-3.07122	0.0276487
EmuJ_000102600	7745.53	-0.192558	0.0647184	-3.071	0.0276487
EmuJ_000167100	1260.4	-0.237781	0.0814038	-3.06961	0.0277403
EmuJ_000632800	249.521	0.441959	0.178192	3.06557	0.0280052
EmuJ_000779300	53.4357	0.615758	0.373145	3.06629	0.0280052
EmuJ_000832500	1598.2	0.247396	0.0851176	3.06583	0.0280052
EmuJ_000972400	4829.64	-0.216047	0.0735089	-3.06159	0.0283427
EmuJ_000325100	2926.79	0.295471	0.104581	3.06009	0.028409
EmuJ_000458600	761.02	0.317346	0.114014	3.0604	0.028409
EmuJ_000696700	992.733	-0.316337	0.113728	-3.05921	0.0284546
EmuJ_000934100	792.723	-0.31276	0.112229	-3.05284	0.0290274
EmuJ_000596600	3036.44	0.187293	0.0632805	3.04996	0.0292682
EmuJ_000656100	2372.84	-0.221499	0.0758886	-3.048	0.0293043
EmuJ_000918700	23.0561	0.612417	0.46825	3.04816	0.0293043
EmuJ_000700400	74.9204	0.540191	0.268463	3.04837	0.0293043
EmuJ_000546900	18689.2	-0.183919	0.0621038	-3.04912	0.0293043
EmuJ_001059500	229.752	-0.382551	0.147808	-3.04136	0.0298616
EmuJ_000951600	21.0482	0.598017	0.40566	3.04186	0.0298616
EmuJ_000902200	708.769	0.424152	0.170503	3.04076	0.0298616
EmuJ_000795020	547.458	0.31731	0.114777	3.04109	0.0298616
EmuJ_000602400	360.158	0.376054	0.141922	3.03953	0.029944
EmuJ_000303500	17.8426	0.610683	0.541943	3.03623	0.0302337
EmuJ_001079800	2148.63	-0.183183	0.0621927	-3.03437	0.0303818
EmuJ_001036800	9167.74	-0.347762	0.129426	-3.03144	0.0305188
EmuJ_000974700	11.1163	0.628319	0.7483	3.0311	0.0305188
EmuJ_000162800	741.864	-0.335558	0.124368	-3.03073	0.0305188
EmuJ_000332400	311.96	-0.409383	0.165404	-3.03065	0.0305188
EmuJ_000484100	1063.71	-0.3656	0.139605	-3.03103	0.0305188
EmuJ_000776200	4153.41	0.196842	0.0671486	3.03194	0.0305188
EmuJ_001065800	10.3413	0.543292	0.61645	3.02919	0.0306272
EmuJ_000348000	4546.14	0.245135	0.085438	3.02789	0.03072
EmuJ_000721000	31.4373	0.606316	0.437855	3.02643	0.0308194
EmuJ_000681200	3162.79	-0.371783	0.141458	-3.02613	0.0308194
EmuJ_000059800	1050.89	-0.27606	0.0985337	-3.01796	0.0315576
EmuJ_000989800	3135.99	-0.20528	0.0706169	-3.0182	0.0315576
EmuJ_000296500	8651.12	-0.250536	0.0879217	-3.0178	0.0315576
EmuJ_001159100	116.879	0.446896	0.185817	3.01519	0.0317056
EmuJ_000158250	3342.05	0.29188	0.104872	3.01483	0.0317056
EmuJ_000298000	10.2376	0.67989	0.576139	3.01523	0.0317056
EmuJ_001068200	6069.69	-0.194963	0.0668858	-3.01556	0.0317056
EmuJ_000129200	335.709	0.427748	0.174055	3.01294	0.0318219
EmuJ_000765900	4060.35	-0.165513	0.0562747	-3.01322	0.0318219
EmuJ_000440700	5761.76	-0.188095	0.0644457	-3.01214	0.0318654
EmuJ_000969800	2051.84	0.280536	0.100282	3.0117	0.0318713
EmuJ_001116500	4.6968	0.155307	1.88536	3.00928	0.0320851
EmuJ_000545600	5248.38	-0.208362	0.0721159	-3.00467	0.0325348
EmuJ_000547800	2740.92	-0.245482	0.0864225	-3.00342	0.0326265
EmuJ_000095150	339.779	0.370552	0.142075	3.00262	0.0326548
EmuJ_000123200	1477.85	0.347633	0.130884	3.00239	0.0326548
EmuJ_000120100	1639.86	0.382568	0.148388	3.00043	0.0327867
EmuJ_000442500	2972.5	-0.182087	0.0624977	-3.0004	0.0327867
EmuJ_000640700	1636.22	-0.360816	0.138772	-2.99909	0.0328857
EmuJ_001056400	4491.48	-0.178563	0.0612825	-2.99746	0.032967
EmuJ_000652800	168.175	0.424451	0.172834	2.99787	0.032967
EmuJ_000812200	1161.76	0.235575	0.0826679	2.99719	0.032967
EmuJ_000961600	146.9	0.49208	0.219024	2.99573	0.0330842
EmuJ_000679000	438.422	-0.34452	0.131109	-2.9907	0.0335085
EmuJ_000254300	458.971	-0.327683	0.122515	-2.99084	0.0335085
EmuJ_000025400	6.70365	0.679894	0.787674	2.99098	0.0335085
EmuJ_002231800	6.56319	0.538909	1.25193	2.98678	0.0335771
EmuJ_000128200	2016.21	-0.365944	0.14148	-2.98925	0.0335771
EmuJ_000641400	6838.25	0.163534	0.0560466	2.98749	0.0335771
EmuJ_001125200	9.94242	0.574052	0.549051	2.98678	0.0335771
EmuJ_000799700	184.96	0.395577	0.155907	2.98664	0.0335771
EmuJ_000097300	8017.95	-0.35171	0.134172	-2.98943	0.0335771
EmuJ_000224000	1656.71	0.261353	0.0932521	2.98663	0.0335771
EmuJ_000101000	5307.88	-0.182088	0.0627806	-2.98807	0.0335771
EmuJ_000085500	1110.01	0.541462	0.332496	2.98629	0.0335771
EmuJ_000714900	1872.5	0.271229	0.0973103	2.98743	0.0335771
EmuJ_001188600	932.918	-0.32435	0.121304	-2.98375	0.0337732
EmuJ_000877800	3985.73	-0.19298	0.0669273	-2.984	0.0337732
EmuJ_001068800	2065.59	0.221367	0.0776075	2.9824	0.0338814
EmuJ_000477600	8.4473	0.613222	0.8861	2.97808	0.0342405
EmuJ_000766800	240.784	0.459622	0.198406	2.97804	0.0342405
EmuJ_002198500	5.33044	0.536472	0.747953	2.97821	0.0342405
EmuJ_000084200	12.5046	0.524839	0.613336	2.97585	0.0343508
EmuJ_000727400	951.746	-0.295933	0.108755	-2.97459	0.0343508
EmuJ_000585100	154.666	0.492653	0.221034	2.97427	0.0343508
EmuJ_000323000	915.521	-0.459115	0.20557	-2.97511	0.0343508
EmuJ_000305200	6288.53	-0.197648	0.0688652	-2.97407	0.0343508
EmuJ_000535400	11588	-0.247133	0.0880214	-2.97499	0.0343508
EmuJ_001023900	3418.04	-0.203891	0.0711827	-2.97608	0.0343508
EmuJ_000895200	267.919	0.386201	0.151927	2.97431	0.0343508
EmuJ_000976400	4257.69	-0.142692	0.0488652	-2.97365	0.0343561
EmuJ_000721100	13.676	0.6389	0.49486	2.97174	0.034529
EmuJ_000820100	66.3188	0.520494	0.253315	2.9712	0.0345486
EmuJ_000059100	2508.34	0.179309	0.0621507	2.96965	0.0346815
EmuJ_000616500	2322	-0.262747	0.0945976	-2.96851	0.034768
EmuJ_000373100	837.256	-0.3004	0.110984	-2.96671	0.0349307
EmuJ_001053100	67.8477	0.519095	0.251819	2.96394	0.0352037
EmuJ_001011500	9.30868	0.591815	0.620892	2.96295	0.035258
EmuJ_000365100	3259.66	-0.235385	0.0836787	-2.96273	0.035258
EmuJ_000797300	136.185	0.452516	0.19236	2.96188	0.0353137
EmuJ_000708800	5138.05	-0.179709	0.0625375	-2.95936	0.0355607
EmuJ_000637700	1287.07	-0.271095	0.0985109	-2.95827	0.0356442
EmuJ_001026000	516.24	-0.291214	0.107607	-2.95703	0.0357366
EmuJ_000366500	1585.57	-0.206244	0.072584	-2.95674	0.0357366
EmuJ_001164200	2043.06	-0.223268	0.0792043	-2.9563	0.0357447
EmuJ_000323100	913.532	-0.45673	0.206211	-2.95522	0.0358268
EmuJ_000989250	82.807	0.510415	0.234785	2.9534	0.035996
EmuJ_000505700	1590.23	-0.40289	0.166706	-2.95272	0.036033
EmuJ_000620100	608.091	-0.350043	0.1359	-2.95108	0.0361818
EmuJ_000455200	1072.3	0.305432	0.113645	2.94985	0.036284
EmuJ_001127400	231.359	-0.424416	0.183053	-2.94897	0.0363443
EmuJ_000884900	725.214	-0.343947	0.132416	-2.94625	0.0366217
EmuJ_000819900	35.5748	0.512509	0.718527	2.94321	0.0369398
EmuJ_001005600	13.3155	0.446175	1.21007	2.94234	0.0370009
EmuJ_000727500	2187.15	-0.218431	0.0777424	-2.93989	0.0372501
EmuJ_000668500	736.399	0.262657	0.0957708	2.93476	0.0378269
EmuJ_001064600	2106.45	0.170328	0.0596933	2.93087	0.0382596
EmuJ_001105300	5930.71	-0.187102	0.0660227	-2.9284	0.0384748
EmuJ_002139000	8.75606	0.493269	0.729452	2.92871	0.0384748
EmuJ_000981100	1403.59	0.219647	0.0786399	2.92437	0.0388371
EmuJ_000491900	1479.64	-0.322713	0.12346	-2.92367	0.0388371
EmuJ_000501600	7020.72	-0.239235	0.0865161	-2.92397	0.0388371
EmuJ_000935000	38.4706	0.574831	0.322576	2.92434	0.0388371
EmuJ_000907600	787.734	0.427385	0.187268	2.92499	0.0388371
EmuJ_000244600	283.487	0.391021	0.158946	2.9231	0.0388628
EmuJ_000252000	2163.2	-0.281935	0.104704	-2.92152	0.0390152
EmuJ_000466900	1061.24	-0.184362	0.0652271	-2.9181	0.039334
EmuJ_000483100	611.638	0.32147	0.122416	2.91754	0.039334
EmuJ_000303400	1081.8	0.374617	0.149894	2.91769	0.039334
EmuJ_000836400	1287.08	0.304104	0.114457	2.91814	0.039334
EmuJ_001195300	295.896	-0.344331	0.13565	-2.91631	0.0394435
EmuJ_002124900	26.864	0.588337	0.428866	2.91532	0.039486
EmuJ_000125900	7323.71	-0.169463	0.0597168	-2.91526	0.039486
EmuJ_001148200	2557.47	-0.27249	0.101009	-2.91008	0.0401002
EmuJ_000332700	1483.89	-0.212317	0.0762931	-2.90858	0.0402461
EmuJ_002223700	6.22008	0.483022	0.733639	2.90141	0.0411319
EmuJ_001167500	51.3382	0.498438	0.260492	2.90034	0.041225
EmuJ_000428200	5.79528	0.528381	1.07394	2.89888	0.0413226
EmuJ_000878400	7.27301	0.452641	1.36007	2.89918	0.0413226
EmuJ_000412500	514.626	0.378442	0.154507	2.89387	0.0418931
EmuJ_000851700	361.831	0.294452	0.111091	2.89418	0.0418931
EmuJ_000355400	2886.73	-0.322943	0.1252	-2.89276	0.0419934
EmuJ_000299200	16.8528	0.58572	0.443936	2.88916	0.04238
EmuJ_000067100	105.928	0.438814	0.194939	2.88929	0.04238
EmuJ_000193800	2398.68	-0.19097	0.0685307	-2.88829	0.0424496
EmuJ_001016700	413.431	-0.26948	0.100893	-2.88783	0.0424628
EmuJ_000854000	1269.7	-0.276806	0.104051	-2.8865	0.0425954
EmuJ_000819600	847.708	0.263299	0.0978336	2.88608	0.0426035
EmuJ_002157700	70.1539	0.0709339	2.55549	2.88489	0.0427172
EmuJ_000213200	369.375	0.371614	0.150613	2.88376	0.0428223
EmuJ_000581200	1831.09	-0.250367	0.0926183	-2.88335	0.0428286
EmuJ_000065900	1702.45	-0.300688	0.115004	-2.88258	0.0428375
EmuJ_000585300	154.095	0.479323	0.222697	2.88285	0.0428375
EmuJ_000653500	169.751	0.476357	0.230378	2.88083	0.0430279
EmuJ_001200800	2716.74	0.342307	0.135473	2.87725	0.0434698
EmuJ_000740700	11.0398	0.602875	0.854446	2.87638	0.0434962
EmuJ_000139000	2443.81	-0.136026	0.0481424	-2.87635	0.0434962
EmuJ_000348600	8587.49	-0.235454	0.0866332	-2.8742	0.0437444
EmuJ_000823400	2606.59	0.223151	0.0815668	2.87373	0.0437604
EmuJ_000678800	219.562	-0.361368	0.149247	-2.8733	0.043772
EmuJ_001156300	140.644	0.489769	0.258032	2.87051	0.0440611
EmuJ_000995800	9019.56	-0.141416	0.050218	-2.87083	0.0440611
EmuJ_000744300	246.662	0.419149	0.180013	2.86812	0.0441993
EmuJ_000812000	463.096	-0.355414	0.142534	-2.86842	0.0441993
EmuJ_000320300	2053.87	0.304562	0.117171	2.86857	0.0441993
EmuJ_001067600	1009.11	0.286489	0.108834	2.86898	0.0441993
EmuJ_002226400	7.51997	0.518705	1.25615	2.86634	0.0443495
EmuJ_002144400	4.67699	0.381096	1.79053	2.86664	0.0443495
EmuJ_000816800	179.097	0.475659	0.224848	2.86578	0.0443776
EmuJ_000630400	3299.18	0.295652	0.113159	2.86544	0.0443776
EmuJ_000020200	14.6136	0.61783	0.673146	2.86098	0.044908
EmuJ_000661800	20908	-0.291269	0.111626	-2.86125	0.044908
EmuJ_000617200	188.698	0.480147	0.228595	2.86009	0.0449707
EmuJ_000890300	7658.32	-0.283547	0.108049	-2.85984	0.0449707
EmuJ_000474100	1417.86	-0.306707	0.119039	-2.85852	0.0451089
EmuJ_001102400	1932.81	0.301725	0.116349	2.85716	0.0452528
EmuJ_000228500	903.231	-0.227139	0.0841308	-2.85019	0.0462053
EmuJ_002178600	3.25387	0.550682	1.15275	2.84346	0.0471405
EmuJ_000183100	3805.76	-0.294464	0.113951	-2.84271	0.0472001
EmuJ_000881400	271.033	0.415378	0.180793	2.84178	0.0472862
EmuJ_001065100	4163.68	-0.172182	0.0624757	-2.8392	0.0474189
EmuJ_000653200	824.449	0.295754	0.114436	2.8393	0.0474189
EmuJ_000715650	1638.48	0.425128	0.190132	2.84053	0.0474189
EmuJ_000573500	1427.24	0.258576	0.0977411	2.83915	0.0474189
EmuJ_000295900	3220.09	-0.200868	0.0736797	-2.84003	0.0474189
EmuJ_000380100	3666.81	-0.202013	0.0742289	-2.83559	0.0478988
EmuJ_001068500	9868.82	-0.217117	0.0804081	-2.83468	0.0479314
EmuJ_000192300	2012.68	-0.193832	0.0710699	-2.83474	0.0479314
EmuJ_000627700	3449.2	-0.139972	0.0503656	-2.83366	0.0479811
EmuJ_000679100	225.941	-0.354614	0.148141	-2.83398	0.0479811
EmuJ_000103100	5985.87	-0.228257	0.0850415	-2.83318	0.0480015
EmuJ_000783100	1201.3	0.269458	0.102715	2.83115	0.0482558
EmuJ_000217500	112.841	0.465997	0.217509	2.83079	0.048257
EmuJ_000341800	4320.65	-0.25733	0.0976184	-2.82974	0.0483643
EmuJ_000923600	68.4119	0.511307	0.288557	2.82938	0.0483664
EmuJ_000411100	363.516	-0.357312	0.148811	-2.82837	0.048438
EmuJ_000010900	2290.88	0.174879	0.0637556	2.82822	0.048438
EmuJ_000901300	38213.5	-0.327817	0.131242	-2.82784	0.0484441
EmuJ_000944800	274.803	0.373049	0.155697	2.82661	0.0485177
EmuJ_000815200	2396.77	-0.371514	0.15714	-2.82697	0.0485177
EmuJ_000464100	1676.58	-0.38484	0.165678	-2.82632	0.0485177
EmuJ_000807200	16.541	0.561115	0.585395	2.82471	0.0487108
EmuJ_001189900	524.679	0.258922	0.0986032	2.82197	0.0489566
EmuJ_001142200	1937.68	-0.23565	0.0885653	-2.82174	0.0489566
EmuJ_000527400	61.189	0.489029	0.251512	2.82185	0.0489566
EmuJ_000941500	1651.62	0.370462	0.154591	2.82173	0.0489566
EmuJ_000843200	1617.54	-0.228347	0.0856784	-2.81771	0.0495213
EmuJ_000837700	7168.37	-0.161367	0.0588151	-2.81626	0.0496931
EmuJ_000500900	732.563	-0.321097	0.128851	-2.81561	0.0497416
EmuJ_000103400	5935.5	-0.227594	0.0855373	-2.81032	0.0505127
EmuJ_000688700	26.6794	0.548616	0.357323	2.80894	0.0506755
EmuJ_001053700	1274.19	0.331965	0.134168	2.80678	0.050963
EmuJ_000891300	6.71383	0.419202	1.31748	2.80596	0.0510399
EmuJ_000328500	72.1374	-0.500385	0.317104	-2.80475	0.0511767
EmuJ_000465700	3367.35	-0.172327	0.0633889	-2.80282	0.0514303
EmuJ_000503600	1537.96	0.290088	0.113614	2.8019	0.0515228
EmuJ_000355500	9250.65	-0.27084	0.104926	-2.79865	0.0519899
EmuJ_000796000	1959.16	0.245167	0.09346	2.79675	0.0522409
EmuJ_000415900	789.521	-0.255647	0.0984201	-2.79526	0.0524286
EmuJ_000994000	3219.23	-0.190865	0.0709414	-2.79436	0.0525199
EmuJ_000821000	105.559	0.501838	0.259601	2.79221	0.0528137
EmuJ_000374100	1278.94	-0.313055	0.125857	-2.79029	0.0530615
EmuJ_000102400	820.551	0.266801	0.103361	2.79002	0.0530615
EmuJ_000121800	1353.93	0.217479	0.0819343	2.78959	0.0530764
EmuJ_000844900	1043.86	-0.296303	0.117758	-2.78859	0.0531856
EmuJ_000249400	5423.76	-0.268809	0.104809	-2.78419	0.0538564
EmuJ_000915000	1658.92	-0.228841	0.0870264	-2.78375	0.0538741
EmuJ_000669100	2065.57	0.23293	0.0887299	2.78309	0.0539272
EmuJ_000357700	1022.79	-0.228001	0.0867025	-2.7822	0.0540196
EmuJ_000555900	720.638	0.2318	0.0881855	2.78184	0.0540236
EmuJ_000959800	5446.6	0.243159	0.0931965	2.78146	0.0540314
EmuJ_000355900	2132.2	-0.254326	0.0983533	-2.77901	0.0543834
EmuJ_001120300	3588.51	-0.229317	0.0874243	-2.77796	0.0545043
EmuJ_000260600	213.849	-0.359901	0.153656	-2.77702	0.0546057
EmuJ_000653100	10121.9	-0.170085	0.0631817	-2.77454	0.0549664
EmuJ_000086200	4185.66	0.287659	0.113816	2.77396	0.0550078
EmuJ_001148800	646.579	-0.236129	0.0907253	-2.7722	0.0552495
EmuJ_000938800	1085.27	-0.328891	0.13619	-2.76833	0.0553772
EmuJ_000587400	14.2641	0.503282	0.573014	2.77054	0.0553772
EmuJ_000406800	2323.21	0.267858	0.104733	2.77029	0.0553772
EmuJ_000728800	3099.17	0.299557	0.120034	2.76772	0.0553772
EmuJ_001172600	982.336	0.422823	0.201125	2.76972	0.0553772
EmuJ_000388500	23.7266	0.547344	0.470118	2.76804	0.0553772
EmuJ_000653700	485.706	0.328524	0.135294	2.76746	0.0553772
EmuJ_001126900	962.588	-0.213347	0.081038	-2.76985	0.0553772
EmuJ_000477200	8795.93	0.237358	0.0911233	2.76889	0.0553772
EmuJ_001177700	1103.91	-0.314333	0.127956	-2.76969	0.0553772
EmuJ_000842700	3251.13	0.296442	0.11852	2.76843	0.0553772
EmuJ_000850200	3199.32	-0.264226	0.103327	-2.76847	0.0553772
EmuJ_001022300	10340.6	-0.169629	0.0632213	-2.7652	0.0556493
EmuJ_000888000	1063.1	-0.201905	0.0762974	-2.76528	0.0556493
EmuJ_000498900	3.98863	0.369517	1.31874	2.76366	0.0558561
EmuJ_000347000	2126.26	-0.247343	0.0958654	-2.76183	0.0561126
EmuJ_001075600	259.695	0.31818	0.129833	2.75918	0.0565125
EmuJ_000057800	14.693	0.463009	0.639406	2.75821	0.0566235
EmuJ_000955800	1018.62	0.193984	0.0732261	2.75708	0.0567619
EmuJ_000197600	764.014	-0.31669	0.130257	-2.75571	0.0568929
EmuJ_000693400	4556.25	-0.154198	0.0573653	-2.75567	0.0568929
EmuJ_000806500	3178.21	0.403991	0.18439	2.75339	0.0569062
EmuJ_000730800	484.857	-0.356739	0.15417	-2.7526	0.0569062
EmuJ_000101900	1769.18	-0.29117	0.116972	-2.75232	0.0569062
EmuJ_000192900	333.466	0.375192	0.16371	2.75465	0.0569062
EmuJ_000575800	43.1543	0.522611	0.2942	2.75408	0.0569062
EmuJ_000967800	4413.76	-0.248507	0.0968246	-2.75334	0.0569062
EmuJ_000547500	6371.57	-0.265176	0.10431	-2.75379	0.0569062
EmuJ_001011300	4579.01	-0.223695	0.0858559	-2.75256	0.0569062
EmuJ_000321800	3.8902	0.210895	2.52793	2.75263	0.0569062
EmuJ_000078100	605.598	0.262704	0.103061	2.75287	0.0569062
EmuJ_000468150	1404.85	-0.226653	0.0871798	-2.74995	0.0571157
EmuJ_000057200	1485.33	-0.203702	0.0775224	-2.74988	0.0571157
EmuJ_000736500	48.8498	0.493424	0.303871	2.74981	0.0571157
EmuJ_000658150	82.0208	0.50602	0.295151	2.75078	0.0571157
EmuJ_000972900	16.0577	0.50337	0.658055	2.74767	0.0572568
EmuJ_000358100	740.089	0.269715	0.106479	2.74706	0.0572568
EmuJ_001102500	2514.17	-0.178897	0.0673913	-2.74724	0.0572568
EmuJ_001180300	3727.56	-0.400707	0.183396	-2.7479	0.0572568
EmuJ_000099200	1323.62	-0.233304	0.0903402	-2.74775	0.0572568
EmuJ_000178060	1160.05	-0.233827	0.0905091	-2.7481	0.0572568
EmuJ_000419900	1079.44	-0.18937	0.0717589	-2.74541	0.0574887
EmuJ_000627500	175.68	0.402745	0.1833	2.74048	0.0581863
EmuJ_000624850	256.274	0.375578	0.163683	2.74055	0.0581863
EmuJ_001193500	1490.16	-0.238996	0.0930531	-2.74078	0.0581863
EmuJ_000589400	467.079	0.374687	0.164428	2.74002	0.0582098
EmuJ_001177600	2608.41	-0.188962	0.0717242	-2.73909	0.0583183
EmuJ_000433200	19.0713	0.547434	0.473122	2.73815	0.0584252
EmuJ_000809400	3008.81	0.338891	0.142941	2.73784	0.0584252
EmuJ_000816000	3372.95	-0.136852	0.0510222	-2.73639	0.0586253
EmuJ_000524700	4196.51	-0.148553	0.0556028	-2.73523	0.0587746
EmuJ_000851600	3861.47	-0.20512	0.0785983	-2.734	0.0589373
EmuJ_000774200	5514.1	-0.154713	0.0580722	-2.73291	0.0590764
EmuJ_000609000	5324.81	-0.220513	0.0852042	-2.73157	0.0592586
EmuJ_000082900	14.9311	0.557061	0.676611	2.73111	0.0592843
EmuJ_001036200	2508.71	-0.230221	0.089529	-2.7303	0.0593725
EmuJ_000801800	1197.32	0.313374	0.129503	2.72881	0.0595361
EmuJ_001029200	25.5215	0.519457	0.416402	2.72875	0.0595361
EmuJ_000803500	1713.68	0.212547	0.081929	2.72711	0.0597751
EmuJ_000616400	1001.14	-0.198914	0.076324	-2.72504	0.0600352
EmuJ_001189200	33.8521	0.51355	0.327045	2.72513	0.0600352
EmuJ_000363000	39.2226	0.521772	0.333363	2.72386	0.0601524
EmuJ_000375800	19718.2	-0.212889	0.0822076	-2.72357	0.0601524
EmuJ_001192700	20.1989	0.573264	0.47681	2.72343	0.0601524
EmuJ_000570200	5851.37	-0.170058	0.0644396	-2.72308	0.0601599
EmuJ_000939700	178.318	0.414024	0.191445	2.7214	0.060408
EmuJ_000624400	427.426	-0.321444	0.13512	-2.72029	0.0605526
EmuJ_000802300	3072.59	-0.217274	0.0841869	-2.7199	0.0605663
EmuJ_000083600	697.824	0.430096	0.211448	2.71778	0.0608973
EmuJ_000828900	6426.56	-0.131776	0.0494264	-2.71618	0.061133
EmuJ_000437000	3225.31	0.299934	0.123173	2.71537	0.0612239
EmuJ_001118800	1437.75	-0.235378	0.092383	-2.715	0.061233
EmuJ_000072600	30.2705	0.515353	0.339869	2.71201	0.0617305
EmuJ_000084500	519.825	-0.24235	0.0958137	-2.71062	0.0619293
EmuJ_000646100	76.9742	0.45113	0.227551	2.70987	0.0620115
EmuJ_000776500	10385.4	-0.258954	0.103486	-2.70905	0.0621057
EmuJ_000802200	1376.87	-0.24344	0.0963629	-2.70825	0.0621962
EmuJ_000526400	1167.37	0.320127	0.134176	2.70536	0.0626194
EmuJ_001190800	27.814	0.514938	0.446161	2.70566	0.0626194
EmuJ_000329600	3.09398	0.218018	2.43271	2.70415	0.0627899
EmuJ_000195600	1457.32	-0.194858	0.0752186	-2.70287	0.0628464
EmuJ_000075000	7768.42	-0.262044	0.105145	-2.70332	0.0628464
EmuJ_000621000	2252.02	0.385548	0.174722	2.70259	0.0628464
EmuJ_000855700	1169.01	-0.256985	0.102862	-2.70299	0.0628464
EmuJ_001198300	2704.04	0.209389	0.0814086	2.70174	0.0629476
EmuJ_000746800	1734.58	0.233308	0.0918495	2.7009	0.0629873
EmuJ_000645200	1383.87	-0.16539	0.0631321	-2.70109	0.0629873
EmuJ_000679400	1468.74	-0.151107	0.0574553	-2.69922	0.0632465
EmuJ_001015900	597.194	0.239216	0.0946796	2.69835	0.0633483
EmuJ_000770800	2529.23	-0.186074	0.0716921	-2.69806	0.0633483
EmuJ_000296300	567.378	-0.261805	0.105531	-2.69692	0.0635061
EmuJ_000489100	1349.6	0.251161	0.100376	2.6945	0.0639081
EmuJ_000851400	1827.73	0.257981	0.103527	2.69389	0.0639662
EmuJ_000539200	3606	-0.20219	0.0786612	-2.69214	0.0641806
EmuJ_000793600	37.5916	0.51802	0.3689	2.69228	0.0641806
EmuJ_001090200	2900.75	0.222062	0.0873414	2.68996	0.064482
EmuJ_000731200	219.193	0.3212	0.135753	2.69015	0.064482
EmuJ_000233300	1488.5	0.286421	0.117623	2.68846	0.064711
EmuJ_000990500	306.242	-0.406172	0.220729	-2.68753	0.0648319
EmuJ_000957300	6716.17	0.364063	0.161787	2.68379	0.0655004
EmuJ_000729300	154.344	0.425567	0.210967	2.68333	0.0655298
EmuJ_001106000	2017.16	-0.188617	0.0732255	-2.68234	0.0656616
EmuJ_000687900	164.453	0.37378	0.16997	2.6791	0.0662396
EmuJ_000727600	5.67725	0.310426	1.06196	2.67791	0.0663521
EmuJ_000975000	988.474	-0.212205	0.0835693	-2.67808	0.0663521
EmuJ_000207000	126.299	0.478347	0.275669	2.67746	0.0663791
EmuJ_000319200	743.665	-0.22521	0.089253	-2.677	0.0664097
EmuJ_000826400	2948.65	-0.203744	0.0798528	-2.67634	0.0664789
EmuJ_000338000	2094.96	-0.231037	0.0919856	-2.6759	0.0665049
EmuJ_000820300	613.204	0.291456	0.120977	2.67549	0.0665233
EmuJ_000941800	1163.22	-0.217044	0.0856919	-2.67466	0.0666271
EmuJ_000470900	8990.78	-0.234481	0.0935704	-2.67433	0.0666325
EmuJ_000400700	10.4969	0.446537	0.689141	2.67049	0.0673376
EmuJ_001141800	799.308	-0.277221	0.11466	-2.66891	0.0675921
EmuJ_001147200	4472.58	-0.230425	0.0920024	-2.66709	0.0678966
EmuJ_000862800	5471.32	0.142613	0.0547459	2.66442	0.0683759
EmuJ_000715000	12.1148	0.527424	0.535692	2.6633	0.0685411
EmuJ_001096100	3618.6	-0.165318	0.0640793	-2.66197	0.0687488
EmuJ_000593300	1062.38	-0.222317	0.0886188	-2.6606	0.0689661
EmuJ_000097000	53.5832	0.478121	0.288737	2.65987	0.0690117
EmuJ_000173800	5144.32	-0.13765	0.0528602	-2.65976	0.0690117
EmuJ_000588900	1437.97	-0.186933	0.0732566	-2.65711	0.0694357
EmuJ_000948900	29.3651	-0.46078	0.363027	-2.65677	0.0694357
EmuJ_000116800	2914.96	0.315685	0.135145	2.65687	0.0694357
EmuJ_000558300	992.355	0.300588	0.126703	2.65539	0.069467
EmuJ_001200900	22.4934	0.58897	0.527302	2.65631	0.069467
EmuJ_000108550	947.929	0.210899	0.0836317	2.65577	0.069467
EmuJ_000154700	2805.55	-0.172479	0.0671836	-2.65566	0.069467
EmuJ_001148600	2468.11	-0.244509	0.0991126	-2.65329	0.0695702
EmuJ_000214200	1277.7	-0.267405	0.110351	-2.65365	0.0695702
EmuJ_001002100	14.4214	0.611548	0.695512	2.65306	0.0695702
EmuJ_001018500	2345.31	0.241228	0.0975071	2.65448	0.0695702
EmuJ_000580600	1679.06	-0.191371	0.0753013	-2.65353	0.0695702
EmuJ_000172300	3.12584	0.37174	1.74502	2.65416	0.0695702
EmuJ_000636500	525.885	0.416866	0.208782	2.65266	0.0695899
EmuJ_000838200	178.956	0.397175	0.190681	2.65012	0.0700012
EmuJ_000199900	97.0415	-0.422688	0.282539	-2.65006	0.0700012
EmuJ_000110600	1708.99	0.314979	0.135352	2.64914	0.0701014
EmuJ_001067900	1139.47	0.207144	0.0822247	2.64897	0.0701014
EmuJ_001184100	989.024	-0.179421	0.0703345	-2.64863	0.0701089
EmuJ_000065000	697.437	0.369519	0.169812	2.64803	0.0701689
EmuJ_000520900	288.249	-0.280822	0.117492	-2.64717	0.0702218
EmuJ_000361900	1551.33	-0.280153	0.117018	-2.64732	0.0702218
EmuJ_000251100	3443.97	-0.225572	0.0906013	-2.6461	0.0703703
EmuJ_000627400	2729.22	-0.180877	0.0710019	-2.64585	0.0703703
EmuJ_001152000	2215.94	-0.166229	0.06487	-2.64517	0.0704503
EmuJ_001175600	4036.03	-0.165724	0.0647131	-2.64347	0.0706951
EmuJ_000227400	841.562	0.209184	0.0833028	2.64339	0.0706951
EmuJ_000424800	7019.66	-0.288577	0.121577	-2.64261	0.0707317
EmuJ_000077700	28.755	-0.4813	0.39759	-2.64291	0.0707317
EmuJ_000451100	1830.11	-0.175834	0.0690431	-2.64215	0.0707637
EmuJ_000530900	1565.36	0.295469	0.124959	2.64176	0.0707839
EmuJ_000558400	2370.17	-0.305832	0.131693	-2.64056	0.0709714
EmuJ_000537000	4305.9	-0.198725	0.0789055	-2.63942	0.0711479
EmuJ_000073000	907.671	-0.245079	0.0999874	-2.63684	0.0716272
EmuJ_000672600	74.3055	0.47739	0.272223	2.63607	0.0716561
EmuJ_000166600	1941.22	0.185794	0.0733672	2.63584	0.0716561
EmuJ_000558200	83.34	0.504776	0.299728	2.6358	0.0716561
EmuJ_000210500	48.8226	0.504298	0.307542	2.63492	0.0717795
EmuJ_000966200	1514.2	-0.190691	0.075675	-2.63263	0.0721999
EmuJ_000429900	3944.82	0.241058	0.0983007	2.63188	0.0722975
EmuJ_000834500	7.77109	0.4319	0.777921	2.63007	0.0725017
EmuJ_000669700	1340.46	-0.305414	0.132148	-2.63002	0.0725017
EmuJ_000479000	137.879	0.388698	0.188162	2.6306	0.0725017
EmuJ_000715900	51.6138	0.501658	0.326164	2.62887	0.0726839
EmuJ_000992400	839.899	0.267617	0.111474	2.62577	0.0732834
EmuJ_000615300	23.4934	0.465934	0.528023	2.62449	0.0734953
EmuJ_000881300	171.838	0.372976	0.173599	2.62313	0.0736787
EmuJ_000322250	2713.18	-0.20809	0.0835868	-2.62305	0.0736787
EmuJ_000456500	1077.22	0.319951	0.140083	2.62254	0.073723
EmuJ_000937100	4491.96	-0.237032	0.0970063	-2.62012	0.0741833
EmuJ_000190500	1642.62	-0.249559	0.103199	-2.61841	0.0744919
EmuJ_000576400	4449.98	-0.256029	0.106394	-2.61629	0.0748909
EmuJ_000201500	1132.45	-0.199959	0.0805118	-2.61325	0.0754931
EmuJ_000211900	3784.9	-0.281225	0.119508	-2.61055	0.0759897
EmuJ_000423000	1582.43	0.312336	0.136625	2.6103	0.0759897
EmuJ_000187400	1428.1	-0.221546	0.0902507	-2.61012	0.0759897
EmuJ_000253200	1124.55	0.280085	0.118915	2.60785	0.0763599
EmuJ_001190300	1212.4	-0.244746	0.10124	-2.60757	0.0763599
EmuJ_000770300	1193.54	-0.295466	0.127459	-2.60756	0.0763599
EmuJ_000644900	2395.54	-0.176339	0.0702565	-2.60581	0.0766684
EmuJ_000159400	576.43	-0.248348	0.103434	-2.60559	0.0766684
EmuJ_000262900	3151.17	-0.132214	0.0518056	-2.60486	0.0767649
EmuJ_001126150	1162.83	-0.180074	0.0720757	-2.60412	0.0768644
EmuJ_000443500	3916.83	-0.215273	0.087611	-2.6021	0.0772334
EmuJ_000757700	1188.8	-0.234908	0.09699	-2.60181	0.0772334
EmuJ_000548500	223.229	-0.355108	0.170365	-2.60159	0.0772334
EmuJ_000067600	605.809	0.311348	0.136489	2.60111	0.0772762
EmuJ_001141200	1442.66	-0.253705	0.105996	-2.60076	0.0772887
EmuJ_000348700	8679.39	-0.233804	0.0963326	-2.59976	0.0774474
EmuJ_000348300	10439.7	-0.230714	0.0949404	-2.59805	0.0777599
EmuJ_000808800	5521.69	-0.141119	0.0556132	-2.59778	0.0777599
EmuJ_000811900	57.633	0.43304	0.239731	2.596	0.0780985
EmuJ_000445700	2062.45	-0.183184	0.0735	-2.59567	0.0781068
EmuJ_002184700	120.982	0.404094	0.201741	2.59327	0.0784814
EmuJ_001087800	1793.65	0.335489	0.152079	2.59335	0.0784814
EmuJ_000690300	716.909	-0.24808	0.103721	-2.59285	0.0784814
EmuJ_001130500	8153.31	-0.170365	0.0680264	-2.59285	0.0784814
EmuJ_000773200	2497.91	-0.17999	0.0722694	-2.59109	0.0788161
EmuJ_000714100	2527.57	0.212689	0.0868003	2.59062	0.0788553
EmuJ_000332900	6269.96	0.127204	0.0500742	2.58881	0.0792041
EmuJ_000355200	984.115	-0.264946	0.112583	-2.58809	0.0793034
EmuJ_001097150	695.854	-0.26446	0.112242	-2.5868	0.0795315
EmuJ_000638600	154.449	0.417329	0.223408	2.58492	0.0798983
EmuJ_000843000	518.593	0.283411	0.122003	2.58402	0.0799134
EmuJ_001154400	5.63708	0.496631	0.740609	2.58416	0.0799134
EmuJ_000785000	532.176	-0.293342	0.127628	-2.58398	0.0799134
EmuJ_000497200	319.372	0.324402	0.145298	2.58208	0.08022
EmuJ_001098800	872.017	0.239741	0.0997714	2.58229	0.08022
EmuJ_000614600	1235.12	0.217346	0.0893051	2.58078	0.0804528
EmuJ_000362100	4141.14	-0.2239	0.0924513	-2.58046	0.0804599
EmuJ_000805500	1088.94	0.33348	0.151482	2.57792	0.0809864
EmuJ_000262100	27.4817	0.538435	0.431238	2.57743	0.0810316
EmuJ_000283100	2311.65	-0.159264	0.0637602	-2.57689	0.0810909
EmuJ_000693900	115.74	0.373278	0.180581	2.57653	0.0811071
EmuJ_000087700	89.4407	-0.398376	0.201875	-2.57263	0.081957
EmuJ_000618700	921.213	0.204848	0.0839173	2.57209	0.0820165
EmuJ_000840000	3547.5	0.153317	0.0614326	2.56752	0.0830342
EmuJ_000105600	591.527	-0.31319	0.14132	-2.56498	0.0835765
EmuJ_001019200	912.091	-0.233029	0.0976621	-2.56452	0.0836156
EmuJ_000227800	8139.07	-0.204667	0.0842075	-2.56221	0.0839627
EmuJ_000439400	2438.93	0.237537	0.0996818	2.56276	0.0839627
EmuJ_001057100	2338.94	0.188407	0.076813	2.56247	0.0839627
EmuJ_000912600	1541.08	-0.225136	0.0938144	-2.56098	0.084191
EmuJ_002108400	1063.78	0.32576	0.147762	2.5604	0.0842604
EmuJ_001095400	2.33356	0.172295	2.11394	2.55942	0.0844274
EmuJ_000982950	1456.23	0.302519	0.134435	2.55873	0.0844557
EmuJ_000201100	776.866	0.257553	0.109801	2.55891	0.0844557
EmuJ_000607200	167.727	-0.370335	0.18087	-2.55765	0.0846482
EmuJ_000913900	888.011	-0.262312	0.112861	-2.55684	0.0847734
EmuJ_000685700	217.566	0.286498	0.125096	2.55494	0.0851683
EmuJ_000710900	4519.36	-0.227067	0.0950793	-2.55419	0.0852024
EmuJ_000770700	1189.2	0.266409	0.114692	2.55335	0.0852024
EmuJ_000998300	61.8742	0.463434	0.28175	2.55296	0.0852024
EmuJ_000240700	10364.4	-0.159925	0.0646511	-2.55278	0.0852024
EmuJ_001002500	25.3254	0.465029	0.348922	2.55363	0.0852024
EmuJ_000789000	3232.84	-0.175545	0.0714545	-2.55401	0.0852024
EmuJ_001005900	2484.79	0.167133	0.067744	2.55282	0.0852024
EmuJ_000219600	355.728	0.330525	0.151295	2.55154	0.0854361
EmuJ_000772800	1272.17	0.214772	0.0893939	2.54845	0.0861263
EmuJ_000776300	1563.27	-0.243665	0.103557	-2.54789	0.0861924
EmuJ_000097800	4471.82	-0.18199	0.074533	-2.54602	0.086585
EmuJ_000676400	33.8865	0.508289	0.376324	2.54544	0.0866578
EmuJ_000605100	2333.27	-0.179436	0.0734561	-2.54482	0.0867405
EmuJ_000466100	664.588	-0.307679	0.139386	-2.54313	0.0870165
EmuJ_000046800	364.969	-0.256445	0.110445	-2.54322	0.0870165
EmuJ_000741200	3285.11	-0.129744	0.0520938	-2.54216	0.0871876
EmuJ_001185300	1262.71	-0.243002	0.103567	-2.5409	0.0873581
EmuJ_001096600	870.583	0.306071	0.137748	2.541	0.0873581
EmuJ_000843100	5527.3	-0.139111	0.0560953	-2.54034	0.087428
EmuJ_000707500	737.219	-0.261266	0.113239	-2.537	0.088194
EmuJ_001000850	1745.06	0.334181	0.156058	2.53517	0.0885104
EmuJ_001089800	3584.41	-0.22658	0.0957302	-2.53538	0.0885104
EmuJ_000176400	329.681	0.39598	0.201308	2.53434	0.0886488
EmuJ_001164550	4494.24	-0.158585	0.0645837	-2.53397	0.0886707
EmuJ_001078700	824.601	0.376858	0.186579	2.53266	0.0889293
EmuJ_000422400	467.904	0.467541	0.312858	2.53192	0.0889757
EmuJ_000407100	1242.56	0.197361	0.0819021	2.53191	0.0889757
EmuJ_001148100	26.1726	0.350749	1.42595	2.52845	0.0895856
EmuJ_000635600	3.69444	0.38404	1.20483	2.5289	0.0895856
EmuJ_000997300	1580.51	0.148262	0.0602605	2.52838	0.0895856
EmuJ_000877400	3949.14	-0.308754	0.140689	-2.52911	0.0895856
EmuJ_000953500	1464.2	-0.245811	0.105532	-2.52801	0.089607
EmuJ_000891700	954.863	-0.239352	0.102661	-2.52642	0.0899396
EmuJ_000976700	3738.97	0.286554	0.127402	2.52483	0.0902036
EmuJ_001013200	1189.75	0.203134	0.0848616	2.52483	0.0902036
EmuJ_000198700	74.8859	-0.405581	0.221112	-2.5239	0.0903674
EmuJ_000456000	4012.19	-0.200639	0.0838262	-2.52298	0.0905318
EmuJ_000567000	2.04019	0.201129	2.26395	2.5224	0.0906094
EmuJ_000716900	4665.56	0.239844	0.102786	2.52043	0.0910431
EmuJ_000773100	1507.41	0.385492	0.197718	2.51907	0.0913221
EmuJ_000652300	4190.77	-0.149207	0.0609486	-2.51817	0.0914844
EmuJ_001174700	42.0252	0.472691	0.360874	2.51712	0.0916833
EmuJ_000642100	581.09	-0.287153	0.128646	-2.51668	0.0917236
EmuJ_000113600	1371.14	-0.188306	0.0784106	-2.51535	0.0919644
EmuJ_000968400	1689.78	-0.174634	0.0722427	-2.51519	0.0919644
EmuJ_000834800	11.1103	0.294026	0.826722	2.51276	0.092527
EmuJ_001142400	2.29966	0.283639	1.9963	2.51233	0.0925652
EmuJ_000762600	7728.07	0.195461	0.0817926	2.51129	0.0927647
EmuJ_000915700	3977.48	-0.168625	0.0696761	-2.51026	0.0927647
EmuJ_000537400	1117.88	-0.278458	0.124112	-2.51061	0.0927647
EmuJ_000315300	710.549	0.205554	0.0865721	2.51016	0.0927647
EmuJ_000434000	1168.94	-0.280972	0.125652	-2.51072	0.0927647
EmuJ_002140700	75.9787	0.44414	0.257526	2.5091	0.0929693
EmuJ_000153500	67.2626	0.406334	0.227001	2.50827	0.0930419
EmuJ_000807400	3622.31	0.259237	0.113482	2.50843	0.0930419
EmuJ_000048600	227.027	-0.425291	0.25125	-2.50721	0.093247
EmuJ_001078200	9832.73	0.321171	0.150092	2.50438	0.0938472
EmuJ_001039900	1028.35	0.258647	0.113407	2.50466	0.0938472
EmuJ_000971100	628.759	-0.295864	0.135131	-2.50281	0.0941904
EmuJ_000567500	34.9724	0.0369431	3.42905	2.50105	0.0945847
EmuJ_000549600	2978.82	-0.141995	0.0582852	-2.49985	0.094829
EmuJ_000333200	133.849	0.386775	0.20259	2.49917	0.094861
EmuJ_000965200	597.586	-0.286235	0.129503	-2.49921	0.094861
EmuJ_002178000	237.316	0.338362	0.16091	2.49741	0.0952591
EmuJ_000780200	9.04795	0.454855	0.777826	2.49656	0.0952613
EmuJ_000519400	1923.3	0.213723	0.0909266	2.49658	0.0952613
EmuJ_000420100	612.753	0.314324	0.146032	2.49685	0.0952613
EmuJ_001001500	48.5747	-0.431621	0.291473	-2.49363	0.0959755
EmuJ_000853000	3213.47	-0.215838	0.0922533	-2.49331	0.0959888
EmuJ_001128900	358.854	0.320515	0.150116	2.49199	0.0962701
EmuJ_001123200	132.73	-0.412968	0.273803	-2.49005	0.096678
EmuJ_000283800	931.385	-0.226635	0.0977608	-2.48993	0.096678
EmuJ_000132300	742.307	-0.250051	0.109752	-2.48961	0.0966891
EmuJ_000979100	2460.5	-0.164087	0.0682994	-2.489	0.0967025
EmuJ_002211600	17.3361	0.500884	0.454863	2.48909	0.0967025
EmuJ_000185200	6.79283	0.422705	0.777906	2.48684	0.0972154
EmuJ_000493800	434.117	0.296903	0.136028	2.48563	0.0974452
EmuJ_001031500	2611.65	-0.150194	0.0622477	-2.48545	0.0974452
EmuJ_001139200	801.432	-0.255428	0.113556	-2.48462	0.0975955
EmuJ_001078000	160.154	-0.355295	0.179443	-2.48428	0.0976131
EmuJ_000252600	1136.2	-0.203555	0.0867925	-2.48381	0.0976651
EmuJ_000784900	15.9571	0.290939	1.89731	2.48094	0.0983029
EmuJ_000339300	2.71208	0.312597	1.56192	2.48106	0.0983029
EmuJ_000414800	36.0331	0.501055	0.334308	2.48024	0.0984203
EmuJ_001100200	6962.05	-0.185121	0.0782251	-2.4783	0.0988803
EmuJ_000506400	1862.31	-0.142476	0.0590829	-2.47685	0.0992064
EmuJ_000959900	4769.43	-0.207913	0.0890858	-2.47592	0.0993878
EmuJ_001133100	691.859	0.243876	0.107438	2.47405	0.0998302
EmuJ_000592900	1208.93	-0.264753	0.118939	-2.47241	0.100214
EmuJ_000977100	2638.28	-0.210973	0.0908115	-2.47149	0.100395
EmuJ_000046600	3556	-0.191414	0.0813951	-2.47083	0.100503
EmuJ_000696300	14.2796	0.484411	0.495021	2.46936	0.100839
EmuJ_000210400	1526.25	-0.241579	0.10647	-2.46859	0.100978
EmuJ_002212900	3422.22	-0.229245	0.10004	-2.46698	0.101353
EmuJ_000218500	282.151	-0.307574	0.146114	-2.46615	0.101436
EmuJ_000349100	7.7349	0.436606	0.905391	2.46614	0.101436
EmuJ_001116900	15202.1	0.248906	0.110199	2.4658	0.101454
EmuJ_001096700	1640.27	-0.22935	0.100165	-2.46466	0.101476
EmuJ_000218700	136.884	-0.387124	0.212946	-2.46462	0.101476
EmuJ_001077400	794.45	-0.29897	0.138907	-2.46498	0.101476
EmuJ_000860100	1348.11	0.235057	0.103031	2.46533	0.101476
EmuJ_000936500	192.168	0.351705	0.173245	2.45976	0.102783
EmuJ_001176500	2615.97	-0.191968	0.0821036	-2.45919	0.102788
EmuJ_000301200	3292.64	-0.221102	0.0962725	-2.45926	0.102788
EmuJ_001136300	4640.53	0.200847	0.0863339	2.45787	0.10301
EmuJ_000338600	5964.19	-0.275998	0.125955	-2.45808	0.10301
EmuJ_000284200	449.807	-0.23058	0.101545	-2.45751	0.103035
EmuJ_000065300	375.725	-0.324195	0.157506	-2.45685	0.103146
EmuJ_000294450	2761.74	-0.218763	0.0953597	-2.45649	0.103168
EmuJ_000674100	4047.51	-0.171579	0.0727458	-2.45464	0.103622
EmuJ_000787300	34.9966	0.486921	0.367724	2.45278	0.104081
EmuJ_002108700	18.0895	0.461237	0.452924	2.45247	0.104091
EmuJ_000683600	4.86537	0.318361	1.7584	2.45175	0.104222
EmuJ_000780100	969.744	-0.215862	0.0941796	-2.44992	0.104592
EmuJ_000413100	764.766	-0.206449	0.0894963	-2.45019	0.104592
EmuJ_000068600	2.87841	0.345671	1.51814	2.44875	0.104855
EmuJ_000071800	8979.69	-0.162586	0.0688775	-2.44627	0.105497
EmuJ_000960500	55.3935	0.421991	0.253917	2.44596	0.105509
EmuJ_000775100	1528.17	-0.224193	0.0986498	-2.44475	0.105783
EmuJ_000867800	88.4039	0.38531	0.19933	2.44323	0.106149
EmuJ_000614800	900.637	0.294511	0.137445	2.44252	0.10628
EmuJ_000499900	548.555	0.236792	0.105175	2.44137	0.106538
EmuJ_000242200	3398.81	-0.120396	0.050297	-2.44097	0.106576
EmuJ_000963600	8.20195	0.299335	0.861146	2.44004	0.106632
EmuJ_000786000	2101.48	0.176507	0.0754796	2.43969	0.106632
EmuJ_000059700	294.357	0.326756	0.15904	2.43987	0.106632
EmuJ_000870100	36.9616	0.461546	0.403939	2.44021	0.106632
EmuJ_000963200	114.154	0.456138	0.294322	2.43848	0.10675
EmuJ_000170300	1941.47	0.178199	0.0763133	2.43851	0.10675
EmuJ_000389200	13.1121	0.542131	0.55081	2.43858	0.10675
EmuJ_000229200	84.745	0.425792	0.261989	2.43815	0.106768
EmuJ_000555400	1475.12	0.250829	0.112845	2.43651	0.107137
EmuJ_000408500	83.0538	-0.402504	0.259188	-2.43636	0.107137
EmuJ_000139300	2924.6	-0.242626	0.10867	-2.43595	0.107179
EmuJ_001114200	44.1142	0.452326	0.300182	2.43418	0.107622
EmuJ_001000100	2598.08	-0.217059	0.0954824	-2.43323	0.107826
EmuJ_000977700	1189.43	-0.249194	0.112507	-2.43273	0.107893
EmuJ_000676600	2435.8	0.177579	0.0762371	2.43236	0.107923
EmuJ_000462800	3220.93	-0.128425	0.053985	-2.43134	0.108067
EmuJ_000237250	2343.82	-0.180574	0.0777313	-2.43154	0.108067
EmuJ_000471200	1108.05	-0.198929	0.0865953	-2.4304	0.108267
EmuJ_002178400	2.15241	0.402776	1.39343	2.42935	0.1085
EmuJ_002149200	670.451	-0.235704	0.105585	-2.42818	0.108689
EmuJ_000450800	1377.09	-0.176332	0.0759229	-2.42825	0.108689
EmuJ_000150100	2428.19	-0.19353	0.0840579	-2.42764	0.108769
EmuJ_000737400	36.7752	0.421981	0.343587	2.42723	0.108812
EmuJ_000408400	55.6369	-0.408864	0.297899	-2.42571	0.109188
EmuJ_000520000	4290.6	-0.140935	0.0596992	-2.42512	0.109285
EmuJ_000258500	17.7758	0.371381	0.976481	2.42075	0.110526
EmuJ_000314200	3245.79	-0.109877	0.0461328	-2.42035	0.110565
EmuJ_000650400	56.3732	0.409385	0.239519	2.41936	0.110784
EmuJ_000966000	2976.25	0.307043	0.147762	2.41856	0.110949
EmuJ_000773900	643.306	-0.23435	0.105399	-2.4151	0.111761
EmuJ_000724100	768.056	0.261241	0.11976	2.41537	0.111761
EmuJ_001144500	1126.83	-0.304192	0.146827	-2.41524	0.111761
EmuJ_000994200	267.57	-0.330672	0.169278	-2.414	0.112014
EmuJ_000928600	253.944	-0.26729	0.12356	-2.41342	0.112066
EmuJ_000497000	6907.74	-0.129173	0.054756	-2.4133	0.112066
EmuJ_001119900	1450.88	-0.259181	0.119377	-2.41161	0.112505
EmuJ_000598050	98.933	0.380627	0.207551	2.41101	0.112606
EmuJ_001133700	729.289	0.21847	0.0970516	2.4102	0.112775
EmuJ_001028450	975.329	0.246719	0.112295	2.40985	0.112801
EmuJ_000589700	2111.79	-0.165421	0.0713406	-2.40916	0.112931
EmuJ_000244150	256.287	-0.283755	0.137134	-2.40833	0.112939
EmuJ_001097800	6.75155	0.409491	0.767974	2.4085	0.112939
EmuJ_000056700	1191.89	0.315196	0.153828	2.40868	0.112939
EmuJ_000907000	4369.05	-0.235684	0.106482	-2.40725	0.113193
EmuJ_000114000	188.302	-0.330493	0.169575	-2.40466	0.113914
EmuJ_000040500	3.92748	0.259425	1.52731	2.40025	0.114998
EmuJ_000511500	1453.91	0.224445	0.100868	2.40053	0.114998
EmuJ_000734100	1216.34	-0.190802	0.0838512	-2.40061	0.114998
EmuJ_000463900	741.964	-0.199223	0.0882139	-2.40013	0.114998
EmuJ_000416800	276.805	0.392816	0.217201	2.39979	0.115021
EmuJ_000558600	50.3481	0.457077	0.360803	2.3986	0.115228
EmuJ_000791300	6.02014	0.232204	1.22109	2.39882	0.115228
EmuJ_001146500	1031.36	-0.200709	0.0887846	-2.39626	0.115885
EmuJ_000862900	1410.82	-0.181788	0.0796322	-2.39528	0.116063
EmuJ_002117500	25.1223	0.495453	0.399639	2.39516	0.116063
EmuJ_001186200	3914.69	-0.201269	0.0892242	-2.3937	0.116443
EmuJ_000062300	4255.12	-0.215281	0.0963843	-2.39302	0.116573
EmuJ_000528400	2889.69	-0.237983	0.10861	-2.38936	0.117571
EmuJ_000870300	7967.95	-0.0984286	0.0417415	-2.38945	0.117571
EmuJ_000072100	5670.71	-0.306072	0.15105	-2.38821	0.117854
EmuJ_000690700	647.289	-0.226626	0.102762	-2.38771	0.117932
EmuJ_000392700	1235.59	-0.213843	0.0958771	-2.38696	0.118076
EmuJ_000964000	576.111	-0.258716	0.121069	-2.38673	0.118076
EmuJ_001130400	866.608	-0.220105	0.0992163	-2.38597	0.118149
EmuJ_000540400	4526.98	0.223742	0.101063	2.386	0.118149
EmuJ_000961400	5375.15	-0.14986	0.0648669	-2.38496	0.118345
EmuJ_001144400	257.646	-0.327088	0.16641	-2.38474	0.118345
EmuJ_001157700	156.923	-0.323873	0.165927	-2.38457	0.118345
EmuJ_000479500	973.078	-0.179058	0.0787872	-2.38308	0.118739
EmuJ_001101300	4253.16	-0.200833	0.0895274	-2.38249	0.118847
EmuJ_000766900	466.245	0.341028	0.176398	2.38183	0.118974
EmuJ_002173900	285.863	-0.288536	0.140112	-2.3803	0.119222
EmuJ_000755100	4.5538	0.47595	0.935332	2.3805	0.119222
EmuJ_000804800	2702.51	-0.173252	0.0760038	-2.38027	0.119222
EmuJ_000879500	16.844	0.45555	0.520931	2.37965	0.119338
EmuJ_000315400	2008.83	-0.178289	0.0785085	-2.37877	0.119341
EmuJ_001054300	1742.77	0.278457	0.132825	2.37923	0.119341
EmuJ_000849400	1391.05	-0.168876	0.073992	-2.37859	0.119341
EmuJ_001106500	3645.18	-0.147338	0.0638618	-2.37911	0.119341
EmuJ_000079100	1473.34	-0.248903	0.115396	-2.37792	0.119473
EmuJ_001056700	147.258	0.312527	0.154677	2.375	0.119928
EmuJ_000138700	1017.56	-0.189216	0.0840071	-2.37493	0.119928
EmuJ_000407200	15411	0.227764	0.10377	2.37475	0.119928
EmuJ_000104900	11323.4	-0.205674	0.0922619	-2.37469	0.119928
EmuJ_000159500	1528.47	0.275424	0.130643	2.37486	0.119928
EmuJ_001014300	867.888	0.330177	0.165997	2.3755	0.119928
EmuJ_000835200	3368.54	-0.155984	0.0679687	-2.37618	0.119928
EmuJ_000894800	4782.1	-0.131274	0.0566579	-2.37397	0.120077
EmuJ_000732120	290.741	0.300768	0.14813	2.37108	0.120935
EmuJ_000242600	571.129	-0.226358	0.103555	-2.37044	0.12106
EmuJ_000747700	1544.79	0.225313	0.102737	2.36885	0.121238
EmuJ_002177700	6.84515	0.489835	0.884651	2.36918	0.121238
EmuJ_001012000	70.5237	0.451321	0.315498	2.3693	0.121238
EmuJ_000748300	2.40809	0.180387	2.63122	2.36888	0.121238
EmuJ_000059200	885.615	-0.329379	0.170506	-2.36697	0.121769
EmuJ_001009600	580.154	-0.237524	0.109614	-2.36648	0.121845
EmuJ_000413700	348.868	0.309366	0.154019	2.36611	0.121882
EmuJ_000144900	5477.95	-0.16843	0.0742492	-2.36494	0.122181
EmuJ_000589600	1461.11	-0.187646	0.0837502	-2.36468	0.122183
EmuJ_001053000	9.44966	0.446803	0.564436	2.36263	0.122602
EmuJ_000994400	4780.17	-0.203036	0.0914563	-2.36264	0.122602
EmuJ_000763800	1590.24	0.229918	0.105524	2.36277	0.122602
EmuJ_000740200	437.714	0.260845	0.122902	2.36103	0.123047
EmuJ_002115900	481.242	-0.231282	0.106648	-2.36051	0.123131
EmuJ_000754800	21.3555	0.469063	0.34983	2.35757	0.124024
EmuJ_000937700	4032.27	-0.150154	0.065827	-2.35695	0.124144
EmuJ_001117500	566.738	0.240465	0.111586	2.35598	0.124309
EmuJ_001024300	870.548	0.192023	0.0861064	2.35594	0.124309
EmuJ_000704400	3904.11	-0.270307	0.130004	-2.35451	0.124617
EmuJ_000202400	946.506	0.324239	0.165583	2.35476	0.124617
EmuJ_000947600	2001.71	-0.190398	0.0853971	-2.35419	0.124636
EmuJ_000447700	61.3726	0.410635	0.262954	2.35348	0.124787
EmuJ_001159500	5315.67	-0.178739	0.0796894	-2.35256	0.125009
EmuJ_000048400	216.283	-0.401072	0.254923	-2.35206	0.125091
EmuJ_000252700	1859.94	-0.232418	0.107885	-2.34959	0.125838
EmuJ_001045700	19.8013	0.412216	0.53562	2.34881	0.126014
EmuJ_001163500	10.7704	0.324707	1.22997	2.34822	0.126038
EmuJ_002219300	232.411	0.394435	0.239937	2.34845	0.126038
EmuJ_000628100	3.69859	0.411856	1.21876	2.34747	0.126129
EmuJ_000490500	9802.69	-0.21493	0.098356	-2.34744	0.126129
EmuJ_000175600	18853.1	-0.194781	0.0879443	-2.34549	0.126701
EmuJ_000489600	1322.94	-0.182319	0.0818076	-2.34381	0.127185
EmuJ_000796500	2112.57	-0.274881	0.133451	-2.34247	0.127555
EmuJ_000992100	1109.78	-0.218649	0.100801	-2.34147	0.127809
EmuJ_000473100	5.78542	0.44313	0.664103	2.34115	0.127831
EmuJ_000333700	688.804	0.325943	0.168635	2.34071	0.127895
EmuJ_000711600	1750.63	-0.278776	0.136109	-2.34037	0.127921
EmuJ_001057400	450.904	0.355364	0.193689	2.34008	0.127935
EmuJ_000814000	20.6085	-0.414679	0.465575	-2.33775	0.128645
EmuJ_001169300	25.8143	0.427477	0.447739	2.33703	0.128807
EmuJ_000673400	137.037	0.352976	0.192525	2.33573	0.129133
EmuJ_001092600	765.153	-0.222299	0.103016	-2.33557	0.129133
EmuJ_000392900	2049.92	0.194471	0.0882778	2.33347	0.129771
EmuJ_001094300	4577.81	-0.131303	0.057734	-2.33232	0.130081
EmuJ_001055700	509.883	0.30269	0.152275	2.33162	0.130236
EmuJ_000622100	2.06033	0.177582	2.52358	2.33135	0.130238
EmuJ_000523800	2315.9	-0.169132	0.0757961	-2.3307	0.130376
EmuJ_000906700	2080.72	-0.134268	0.0592195	-2.32948	0.130711
EmuJ_000481800	14.034	0.386165	0.62045	2.32901	0.130788
EmuJ_001121300	954.817	-0.222888	0.103884	-2.32823	0.13097
EmuJ_000233100	2464.02	0.279608	0.137505	2.32756	0.131115
EmuJ_000926700	665.437	-0.213518	0.0989219	-2.32695	0.13124
EmuJ_000072900	1091.21	-0.311265	0.159445	-2.32425	0.132095
EmuJ_000045800	586.121	-0.237556	0.112255	-2.32334	0.132288
EmuJ_000837300	858.785	0.209103	0.0963547	2.32318	0.132288
EmuJ_000817200	2283.46	-0.146002	0.0648939	-2.32294	0.132288
EmuJ_000759820	1293.01	-0.28031	0.139061	-2.32148	0.132624
EmuJ_002221700	2.12044	0.173468	2.54976	2.32148	0.132624
EmuJ_000058300	1175.6	-0.190434	0.0869782	-2.3209	0.132739
EmuJ_001113200	20.6086	0.438647	0.512669	2.32041	0.132821
EmuJ_001186300	1799.14	-0.154981	0.0693523	-2.31795	0.133502
EmuJ_000576600	2049.61	0.32883	0.174267	2.31797	0.133502
EmuJ_000903600	1138.66	-0.169436	0.076353	-2.31772	0.133502
EmuJ_001105100	60.6478	0.423963	0.357486	2.31693	0.133693
EmuJ_000946100	107.195	0.374337	0.216993	2.31625	0.133843
EmuJ_001199400	3947.76	-0.134053	0.0594657	-2.3153	0.134003
EmuJ_001065500	6968.56	0.14045	0.0624688	2.31545	0.134003
EmuJ_000359400	4.72806	0.470731	0.778578	2.31373	0.134139
EmuJ_000807500	1944.28	-0.188112	0.0859714	-2.31407	0.134139
EmuJ_000359300	4.72806	0.470731	0.778578	2.31373	0.134139
EmuJ_001149800	36.1289	-0.418559	0.288332	-2.31339	0.134139
EmuJ_000017400	3108.76	-0.296311	0.151039	-2.31352	0.134139
EmuJ_000587900	2578.82	-0.125697	0.0556353	-2.31384	0.134139
EmuJ_000569300	553.142	-0.199306	0.091753	-2.31003	0.135035
EmuJ_001123600	28.5707	0.41706	0.446816	2.30987	0.135035
EmuJ_000253700	4774.64	0.244473	0.116679	2.3099	0.135035
EmuJ_000345800	8512.62	-0.149862	0.0671243	-2.30994	0.135035
EmuJ_000418800	24.052	-0.444594	0.422957	-2.30855	0.135329
EmuJ_000259600	718.935	-0.23399	0.111209	-2.30874	0.135329
EmuJ_001054000	286.829	-0.294253	0.151663	-2.30788	0.135463
EmuJ_000684500	977.962	-0.199931	0.0925509	-2.30767	0.135463
EmuJ_000733050	1456.42	-0.236797	0.1127	-2.30493	0.13636
EmuJ_000329900	946.238	-0.269809	0.133007	-2.3039	0.136641
EmuJ_001032000	1783.01	-0.18495	0.0849985	-2.29862	0.138465
EmuJ_001194500	2643.92	-0.147652	0.0664442	-2.29814	0.138551
EmuJ_000538300	37490.7	-0.274548	0.136885	-2.29745	0.138646
EmuJ_001108000	4340.46	-0.172889	0.0788321	-2.29737	0.138646
EmuJ_000253800	3454.05	-0.145022	0.0652115	-2.29676	0.138777
EmuJ_000428700	1560.43	-0.204225	0.0952363	-2.29556	0.139034
EmuJ_002132700	20.7497	0.451398	0.384669	2.29573	0.139034
EmuJ_000620400	36.9488	0.428379	0.326595	2.29443	0.139356
EmuJ_000792350	2139.03	-0.168917	0.0769815	-2.29414	0.139372
EmuJ_001111800	139.293	-0.302223	0.15752	-2.29387	0.139375
EmuJ_000816700	276.935	-0.315758	0.168673	-2.29257	0.139764
EmuJ_000395300	3134.5	-0.200159	0.093123	-2.29213	0.139831
EmuJ_000502100	2518.83	-0.18319	0.0842756	-2.29161	0.139933
EmuJ_000390700	495.259	0.302199	0.156055	2.29103	0.140054
EmuJ_000584200	17.6857	0.406635	0.524812	2.28979	0.140327
EmuJ_000213800	3398.14	-0.232748	0.111345	-2.28995	0.140327
EmuJ_000109500	734.261	-0.251025	0.122386	-2.28764	0.140936
EmuJ_000149600	7.38501	0.308729	1.59377	2.28768	0.140936
EmuJ_000608800	1432.51	0.215753	0.101694	2.28735	0.14095
EmuJ_000429650	276.517	0.267828	0.132795	2.28709	0.140955
EmuJ_000606700	65.777	-0.380438	0.39707	-2.28474	0.141733
EmuJ_001195700	219.391	0.366916	0.212394	2.28298	0.142299
EmuJ_000479100	1652.42	-0.160373	0.0731733	-2.28188	0.14252
EmuJ_000099100	767.678	0.180888	0.0834666	2.28191	0.14252
EmuJ_000907700	1683.47	0.163697	0.0748579	2.27998	0.143142
EmuJ_000827500	159.306	0.330983	0.180379	2.27875	0.143149
EmuJ_000696400	24.6347	0.421517	0.657813	2.27846	0.143149
EmuJ_001005700	74.5318	0.366007	0.208339	2.27862	0.143149
EmuJ_000555800	1750.67	0.217064	0.102891	2.27903	0.143149
EmuJ_000123500	2724.64	0.27711	0.139293	2.27965	0.143149
EmuJ_000818600	1.99835	0.12902	2.04495	2.2793	0.143149
EmuJ_000870700	534.003	0.289047	0.147977	2.27582	0.144049
EmuJ_000077200	1598.39	-0.177182	0.0819182	-2.27507	0.144239
EmuJ_000135000	1129.83	-0.265879	0.132556	-2.27472	0.144254
EmuJ_000415100	195.448	0.33171	0.184281	2.27453	0.144254
EmuJ_000113700	12329.1	-0.200762	0.0943184	-2.27366	0.14449
EmuJ_000414300	2622.77	-0.204134	0.0961898	-2.27328	0.14454
EmuJ_000707200	7.22982	0.397313	0.740484	2.2725	0.144738
EmuJ_000398100	24.1607	0.450739	0.426959	2.27214	0.14478
EmuJ_000916400	532.635	-0.198879	0.0935102	-2.27024	0.145408
EmuJ_000477800	2412.85	-0.15826	0.0725878	-2.26892	0.145707
EmuJ_000262300	885.395	-0.245849	0.120606	-2.26857	0.145707
EmuJ_000747200	3939.31	-0.126657	0.0572305	-2.26846	0.145707
EmuJ_000251800	1864.73	-0.167178	0.0770741	-2.26898	0.145707
EmuJ_000629700	4.8459	0.286111	1.62719	2.26815	0.145731
EmuJ_000167500	13.8305	0.457696	0.438772	2.26695	0.146094
EmuJ_000873800	712.751	-0.206804	0.0982104	-2.26632	0.146094
EmuJ_000095100	1899.63	-0.162531	0.0748083	-2.26621	0.146094
EmuJ_001004200	1283.18	0.237418	0.115287	2.2664	0.146094
EmuJ_000759800	5182.8	-0.233328	0.113287	-2.26465	0.146218
EmuJ_001198000	6981.64	-0.167099	0.0771448	-2.26497	0.146218
EmuJ_000621100	1489	-0.190826	0.0895019	-2.26473	0.146218
EmuJ_000805300	2133.4	-0.18291	0.0852917	-2.26472	0.146218
EmuJ_000987500	1360.95	0.306691	0.161529	2.26524	0.146218
EmuJ_000722900	2142.97	0.18903	0.0884952	2.26275	0.146755
EmuJ_000349500	6200.94	0.180777	0.0841947	2.26286	0.146755
EmuJ_001037900	239.105	0.300432	0.157403	2.2624	0.146795
EmuJ_000889600	223.441	0.33084	0.183431	2.26177	0.14694
EmuJ_000870600	880.152	-0.218163	0.104834	-2.26083	0.147112
EmuJ_000798800	2615.36	-0.160291	0.0738962	-2.26088	0.147112
EmuJ_000506000	644.082	-0.19351	0.09112	-2.26059	0.147113
EmuJ_000042900	1411.85	0.202172	0.0958231	2.25838	0.147865
EmuJ_000512900	467.803	0.284473	0.146639	2.2537	0.14958
EmuJ_000391800	1895.01	-0.259773	0.130546	-2.25327	0.149637
EmuJ_000447300	745.552	0.319211	0.173377	2.25307	0.149637
EmuJ_000420300	1389.84	-0.196234	0.0930299	-2.25141	0.150185
EmuJ_001028000	1768.98	-0.181139	0.0849713	-2.25074	0.150351
EmuJ_000363100	719.562	0.198586	0.0942309	2.24897	0.15095
EmuJ_000066700	3487.52	0.179659	0.0842471	2.24751	0.151424
EmuJ_000823600	970.746	0.203038	0.096795	2.24575	0.152022
EmuJ_000618900	1592.9	-0.220476	0.107029	-2.2451	0.152103
EmuJ_000328400	1133.72	-0.266835	0.135242	-2.24505	0.152103
EmuJ_000500100	21.5277	0.407602	0.484877	2.24468	0.15215
EmuJ_001065300	8.7256	0.347093	0.673956	2.24298	0.152631
EmuJ_000251900	2866.09	-0.206298	0.0989268	-2.24317	0.152631
EmuJ_000945400	276.512	0.288821	0.150989	2.24248	0.152732
EmuJ_001179000	199.467	0.314949	0.172379	2.24223	0.152732
EmuJ_001174300	3420.89	0.266068	0.135851	2.2411	0.153084
EmuJ_000669200	6284.4	-0.161437	0.0751854	-2.24001	0.153347
EmuJ_000981700	4301.83	-0.122738	0.0561307	-2.23994	0.153347
EmuJ_002185200	1478.04	-0.211465	0.102012	-2.23866	0.15376
EmuJ_001120400	293.084	0.289272	0.15076	2.2374	0.154165
EmuJ_000162100	147.208	-0.387065	0.321272	-2.23686	0.154283
EmuJ_000408000	4362.34	-0.237193	0.117709	-2.23403	0.155218
EmuJ_000801400	6690.44	-0.150544	0.0699157	-2.23407	0.155218
EmuJ_000959000	3547.58	0.305155	0.164365	2.23247	0.155746
EmuJ_000009100	5576.95	-0.125377	0.0576023	-2.23191	0.155874
EmuJ_000860700	2908.34	-0.166578	0.0781691	-2.23123	0.156047
EmuJ_000639700	1012.58	0.184659	0.0875871	2.23042	0.156176
EmuJ_000130300	125.259	0.353475	0.217162	2.23057	0.156176
EmuJ_000463800	1295.67	0.141247	0.065428	2.22949	0.156455
EmuJ_000794700	434.006	-0.262788	0.134282	-2.22807	0.15693
EmuJ_000973500	2795.62	-0.140278	0.0650192	-2.2278	0.156938
EmuJ_000917000	9284.92	-0.206377	0.0998869	-2.22418	0.158262
EmuJ_000809800	2736.42	-0.177718	0.0842988	-2.22406	0.158262
EmuJ_000303700	176.546	0.375271	0.23508	2.22331	0.15835
EmuJ_001119210	3.01727	0.0917659	2.26056	2.22311	0.15835
EmuJ_000440300	851.148	0.227041	0.111763	2.22321	0.15835
EmuJ_000347400	1714.71	0.174318	0.0825158	2.22217	0.158536
EmuJ_000590900	694.712	0.273521	0.141537	2.22217	0.158536
EmuJ_000358600	8656	-0.254997	0.129579	-2.22177	0.158599
EmuJ_000614900	805.488	-0.213478	0.104239	-2.22089	0.158859
EmuJ_000570900	1930.78	0.252382	0.127672	2.21998	0.159032
EmuJ_000875600	3640.15	0.276284	0.143851	2.2201	0.159032
EmuJ_000072500	10.6502	0.454483	0.722888	2.21911	0.15929
EmuJ_000799900	48.4343	0.419559	0.313484	2.2182	0.159372
EmuJ_000995400	2216.43	-0.150023	0.0702174	-2.2182	0.159372
EmuJ_000517550	10488.3	-0.16157	0.0760568	-2.21818	0.159372
EmuJ_000046200	920.822	0.187659	0.0897715	2.21693	0.159784
EmuJ_001077600	63.9751	0.386175	0.261374	2.21604	0.16005
EmuJ_000451950	924.155	0.2734	0.142061	2.21566	0.160107
EmuJ_000043600	1983.38	-0.25237	0.128638	-2.21396	0.160708
EmuJ_000544000	1891.28	-0.187128	0.0898446	-2.2137	0.160715
EmuJ_000048200	228.413	-0.380642	0.261223	-2.21245	0.160979
EmuJ_001032900	56.7016	0.409797	0.347206	2.21249	0.160979
EmuJ_000215000	107.269	0.328029	0.188627	2.21233	0.160979
EmuJ_001049000	6006.85	0.162938	0.0769944	2.21197	0.161029
EmuJ_000929400	696.567	0.234234	0.117169	2.21167	0.161053
EmuJ_000331000	741.313	-0.178933	0.0855012	-2.21091	0.161268
EmuJ_000583300	5.36968	0.3119	1.34677	2.2098	0.161626
EmuJ_000443100	169.029	0.368134	0.23356	2.20906	0.161831
EmuJ_000824700	27.7687	0.461172	0.406216	2.20864	0.161908
EmuJ_000931200	1.50081	0.151679	2.16885	2.20803	0.162059
EmuJ_000820000	14.1499	0.435859	0.466589	2.20616	0.162735
EmuJ_000536900	241.958	0.257054	0.131665	2.2049	0.163062
EmuJ_002115700	460.243	-0.224828	0.111886	-2.20499	0.163062
EmuJ_000304000	2839.73	-0.140899	0.0660896	-2.2041	0.163296
EmuJ_000126400	2270.68	-0.115113	0.0534042	-2.20353	0.163432
EmuJ_000854100	5781.11	-0.12658	0.059027	-2.20195	0.163792
EmuJ_000609800	1883.97	-0.178409	0.0855684	-2.202	0.163792
EmuJ_000992500	2961.1	-0.141259	0.0663221	-2.20211	0.163792
EmuJ_001000300	469.085	-0.237808	0.120375	-2.20004	0.164488
EmuJ_000966700	7491.3	-0.130619	0.0611674	-2.1964	0.165922
EmuJ_000459700	884.85	-0.175651	0.0844981	-2.1952	0.166327
EmuJ_000485000	761.187	-0.31696	0.184637	-2.19455	0.166504
EmuJ_002150900	2.56702	0.320734	1.17052	2.19332	0.166921
EmuJ_000937900	40.9355	0.053686	4.71293	2.19303	0.166942
EmuJ_000248100	3.53985	0.262995	1.28864	2.19041	0.167957
EmuJ_000093800	734.157	0.226543	0.11343	2.19011	0.167984
EmuJ_000921600	2287.93	-0.178527	0.0863176	-2.18815	0.168659
EmuJ_001077500	245.953	0.262311	0.137142	2.18805	0.168659
EmuJ_000969100	2735.55	0.144696	0.0685553	2.186	0.169437
EmuJ_000202700	383.1	0.245588	0.126098	2.1857	0.169462
EmuJ_001047200	1241.54	-0.161848	0.0775563	-2.18335	0.170313
EmuJ_000742200	6323.46	-0.163226	0.0782866	-2.18325	0.170313
EmuJ_000211100	1326.65	-0.162193	0.0777202	-2.18291	0.170354
EmuJ_000406900	15127.1	0.210921	0.104837	2.18011	0.171463
EmuJ_000196200	558.443	-0.339283	0.207827	-2.1798	0.171495
EmuJ_000960700	2867.24	-0.184357	0.0898881	-2.17902	0.171624
EmuJ_001066000	2376.65	-0.211695	0.105527	-2.1792	0.171624
EmuJ_000414700	28.9512	0.445769	0.370753	2.17836	0.171808
EmuJ_000987900	10.9268	0.403385	0.895181	2.1772	0.17221
EmuJ_000339100	5.04053	0.324155	1.2165	2.17693	0.172224
EmuJ_000858800	48.686	0.384121	0.263007	2.17641	0.172347
EmuJ_000118500	1864.85	0.195198	0.0960287	2.17549	0.172643
EmuJ_000389400	858.968	0.293436	0.161516	2.17499	0.172758
EmuJ_001123900	4921.39	-0.121197	0.0571318	-2.17446	0.172855
EmuJ_000595700	13494.1	-0.181803	0.0886409	-2.17429	0.172855
EmuJ_000116400	41.2255	0.425996	0.420799	2.1729	0.17336
EmuJ_000026200	2.05253	0.15884	2.75909	2.17177	0.173643
EmuJ_000839900	879.937	-0.179713	0.0876807	-2.17186	0.173643
EmuJ_000790200	5839.28	-0.158168	0.0761108	-2.17119	0.173796
EmuJ_000720100	8175.14	-0.151349	0.0725279	-2.17091	0.173814
EmuJ_000492900	5386.11	0.24055	0.123694	2.16951	0.174323
EmuJ_000615400	42.8626	-0.377337	0.32046	-2.16709	0.175286
EmuJ_000911400	948.576	0.140977	0.0673359	2.16577	0.175765
EmuJ_000365200	1538.11	-0.182455	0.0894543	-2.16407	0.176098
EmuJ_001117400	1294.37	-0.193814	0.0959548	-2.16407	0.176098
EmuJ_000842100	2676.45	-0.155144	0.0747672	-2.16442	0.176098
EmuJ_000482500	3982.78	0.12717	0.0603736	2.16476	0.176098
EmuJ_000744500	990.144	0.226396	0.11522	2.16321	0.176373
EmuJ_000394600	67.5211	0.369651	0.238712	2.1616	0.176985
EmuJ_001002900	3774.78	-0.163669	0.0793911	-2.16104	0.177127
EmuJ_000899800	477.347	0.185201	0.0910466	2.16065	0.177196
EmuJ_000296000	3260.04	-0.170066	0.0829084	-2.16011	0.177269
EmuJ_001009900	3341.58	0.17945	0.0879775	2.16001	0.177269
EmuJ_002162500	25.91	0.432452	0.47988	2.1589	0.17766
EmuJ_000483000	2831.8	-0.260779	0.138901	-2.15791	0.177993
EmuJ_001111100	957.048	-0.233992	0.120389	-2.15738	0.178127
EmuJ_000645400	594.559	0.172443	0.0842887	2.1567	0.178325
EmuJ_000188700	2957.64	-0.162578	0.0790694	-2.15611	0.178378
EmuJ_000257920	963.08	0.174164	0.0852475	2.15629	0.178378
EmuJ_002194600	19.1421	-0.358147	0.514262	-2.15585	0.178387
EmuJ_002160800	6.83672	0.424432	0.692444	2.15545	0.17846
EmuJ_000198900	1558.4	-0.13002	0.062156	-2.15473	0.178679
EmuJ_000737100	475.486	-0.251896	0.133076	-2.15413	0.178839
EmuJ_000703200	1331.37	0.219448	0.111603	2.15138	0.179733
EmuJ_000803800	3275.15	0.256726	0.135995	2.15132	0.179733
EmuJ_000221800	1575.65	0.22738	0.116595	2.1512	0.179733
EmuJ_000216700	2566.05	0.225411	0.115351	2.15183	0.179733
EmuJ_000009600	4249.77	0.333045	0.203661	2.14977	0.180275
EmuJ_000940800	98.3649	0.369887	0.266449	2.14947	0.1803
EmuJ_000701200	914.041	-0.183049	0.0906503	-2.14923	0.180302
EmuJ_000427500	1464.96	-0.190673	0.0949	-2.14869	0.180442
EmuJ_001046100	466.492	0.328835	0.201085	2.14778	0.180636
EmuJ_000215200	22.0661	0.35571	0.482301	2.14778	0.180636
EmuJ_000608000	3055.62	0.161969	0.0790077	2.14755	0.180636
EmuJ_001049900	186.082	-0.28182	0.155786	-2.14658	0.18079
EmuJ_001004600	1971.38	0.178885	0.0882704	2.14654	0.18079
EmuJ_000342000	3342.12	-0.131185	0.0629845	-2.14651	0.18079
EmuJ_000094900	2029.89	0.198393	0.0993786	2.14608	0.180879
EmuJ_000639100	2435.16	-0.196974	0.0987773	-2.14513	0.181202
EmuJ_000340500	1811.99	-0.196602	0.0985353	-2.14486	0.181216
EmuJ_000975200	8514.3	-0.198429	0.0996649	-2.14256	0.182155
EmuJ_000785300	766.437	-0.224159	0.115256	-2.14104	0.18274
EmuJ_000383700	18.2045	0.405113	0.439472	2.13994	0.182817
EmuJ_000909900	1615.46	-0.162683	0.0797074	-2.14046	0.182817
EmuJ_000452500	738.969	0.286944	0.159808	2.13998	0.182817
EmuJ_000525600	2830.59	-0.162767	0.0797629	-2.14028	0.182817
EmuJ_000547850	476.316	0.25303	0.135224	2.13776	0.183698
EmuJ_000600500	2050.95	0.127064	0.0611416	2.13731	0.183698
EmuJ_001112300	225.07	0.232116	0.120324	2.13731	0.183698
EmuJ_002018400	261.988	0.316184	0.185556	2.13653	0.183947
EmuJ_000384300	17.343	0.401758	0.44444	2.13606	0.184059
EmuJ_000585500	13.4	0.407389	0.52677	2.13442	0.184601
EmuJ_000506900	1259.23	-0.148202	0.0722584	-2.13441	0.184601
EmuJ_000493700	4817.03	0.257068	0.137711	2.13332	0.184981
EmuJ_000221500	4932.44	-0.154949	0.0758365	-2.13312	0.184981
EmuJ_000808000	169.603	0.321687	0.191827	2.1317	0.185419
EmuJ_000810100	7.49134	0.368938	0.73238	2.13178	0.185419
EmuJ_002156600	3.27127	0.0737032	1.95319	2.13137	0.185464
EmuJ_000914200	449.546	-0.329943	0.207195	-2.13035	0.185826
EmuJ_000063200	7.55121	0.412671	0.805302	2.12998	0.185888
EmuJ_000764700	539.889	-0.222462	0.115079	-2.12935	0.186071
EmuJ_000904300	910.805	0.201182	0.101934	2.12809	0.186548
EmuJ_000321400	3446.92	0.199982	0.101351	2.12757	0.186685
EmuJ_001038100	1845.49	-0.237564	0.124866	-2.12717	0.186761
EmuJ_000945300	486.559	0.295166	0.16829	2.12517	0.187475
EmuJ_000383900	5.08965	0.359874	0.71167	2.12539	0.187475
EmuJ_000820500	4310.68	0.315784	0.187502	2.12422	0.187616
EmuJ_001168200	566.554	-0.231622	0.121827	-2.12442	0.187616
EmuJ_000177000	4.3513	-0.203235	1.32365	-2.12417	0.187616
EmuJ_000486950	2352.5	0.124712	0.0603808	2.12274	0.188052
EmuJ_000303900	1686.62	0.171248	0.0851309	2.12263	0.188052
EmuJ_001124500	54.2973	0.384282	0.343387	2.12253	0.188052
EmuJ_001029900	828.405	0.208786	0.106935	2.122	0.188192
EmuJ_001050300	445.212	-0.23075	0.121198	-2.1217	0.188224
EmuJ_000954300	747.135	0.266739	0.146217	2.12144	0.188238
EmuJ_001081700	455.205	-0.197911	0.100693	-2.12087	0.188395
EmuJ_001162800	210.793	-0.283144	0.160263	-2.12027	0.18857
EmuJ_000615800	952.039	-0.201888	0.103181	-2.11956	0.188685
EmuJ_001168100	497.466	-0.241692	0.129001	-2.11965	0.188685
EmuJ_000284400	2212.83	-0.206269	0.10573	-2.1184	0.189119
EmuJ_000187800	936.244	0.335766	0.208701	2.11802	0.189189
EmuJ_001150400	4.27698	0.321378	0.888212	2.11613	0.189967
EmuJ_000639600	2741.55	-0.188701	0.0954061	-2.11578	0.190025
EmuJ_002213000	209.594	0.281998	0.158391	2.11488	0.190337
EmuJ_001137500	15.7668	0.434086	0.536846	2.11407	0.190609
EmuJ_000832300	7970.42	0.119168	0.0578117	2.11375	0.19065
EmuJ_000965800	3156.05	-0.158523	0.0785924	-2.11338	0.190719
EmuJ_000066800	1674.44	-0.179203	0.0901155	-2.11234	0.191099
EmuJ_000904500	504.312	-0.256257	0.140442	-2.11136	0.191347
EmuJ_000703300	4561.67	0.173748	0.087034	2.11151	0.191347
EmuJ_001076000	2814.22	0.154578	0.0765014	2.1107	0.191482
EmuJ_000741300	34.8229	0.390626	0.333168	2.11061	0.191482
EmuJ_001025000	6063.01	-0.186997	0.0947389	-2.10877	0.192025
EmuJ_001045350	1353.73	0.160698	0.0798861	2.10897	0.192025
EmuJ_000895000	2332.88	0.265045	0.145673	2.10898	0.192025
EmuJ_000653800	11.6831	0.398702	0.528487	2.10727	0.19252
EmuJ_001006400	3218.03	-0.197888	0.101354	-2.10714	0.19252
EmuJ_000439600	130.036	-0.307661	0.184232	-2.10704	0.19252
EmuJ_000736000	11114.3	0.248487	0.134009	2.10603	0.192889
EmuJ_000968700	254.283	-0.289376	0.168117	-2.10539	0.193085
EmuJ_000107200	15356.5	-0.270764	0.151457	-2.10509	0.19312
EmuJ_002212000	13.2792	0.358361	0.678797	2.10401	0.193526
EmuJ_001198100	4288.2	0.128246	0.0627918	2.10359	0.193615
EmuJ_000094400	495.697	-0.244353	0.132517	-2.10227	0.194027
EmuJ_000614700	3752.93	-0.156495	0.0779043	-2.10244	0.194027
EmuJ_000372900	594.681	-0.182552	0.0926246	-2.10197	0.19406
EmuJ_000183600	1573.63	-0.156868	0.0781951	-2.10047	0.194669
EmuJ_000761900	379.686	0.247745	0.134429	2.09645	0.196491
EmuJ_000765700	2397.62	-0.131784	0.0649161	-2.09565	0.196771
EmuJ_000875500	414.005	0.300978	0.177448	2.09513	0.19691
EmuJ_000757900	358.969	8.02459e-08	5.26765	-2.09323	0.197611
EmuJ_000213500	880.691	0.171775	0.0867285	2.09322	0.197611
EmuJ_000774400	371.473	0.334647	0.211282	2.09184	0.198061
EmuJ_000481700	1068.17	0.318319	0.195022	2.09197	0.198061
EmuJ_000209700	5534.3	-0.223253	0.118345	-2.09149	0.198117
EmuJ_000460300	2280.28	-0.217129	0.114103	-2.09105	0.198222
EmuJ_001066300	135.481	0.352522	0.231324	2.09054	0.19827
EmuJ_002179000	1.49344	0.227986	2.10265	2.09049	0.19827
EmuJ_000742000	5739.61	0.124338	0.0612361	2.08838	0.199188
EmuJ_000462900	2253.83	-0.152424	0.0762945	-2.08746	0.199513
EmuJ_000706200	2085.89	0.126471	0.062384	2.08726	0.199513
EmuJ_001055600	419.427	0.298573	0.176526	2.08649	0.199666
EmuJ_000491800	1481.37	0.189164	0.0971707	2.08666	0.199666
EmuJ_000252100	1444.54	-0.197465	0.102421	-2.08443	0.200113
EmuJ_000675800	2185.95	0.246754	0.134445	2.08482	0.200113
EmuJ_001102900	3.67522	0.309871	1.3418	2.08492	0.200113
EmuJ_000102500	2174.58	-0.286216	0.166248	-2.08446	0.200113
EmuJ_001065700	2531.99	0.204296	0.106372	2.08488	0.200113
EmuJ_001150600	3480.31	-0.211618	0.111208	-2.08341	0.200501
EmuJ_000956400	389.942	0.199515	0.103451	2.0829	0.20064
EmuJ_002101300	141.057	-0.309419	0.191959	-2.0826	0.200677
EmuJ_000067000	727.511	-0.202541	0.105664	-2.08161	0.20105
EmuJ_001195500	3813.25	-0.149581	0.0749967	-2.081	0.201121
EmuJ_000938600	10684.6	-0.20205	0.105368	-2.08078	0.201121
EmuJ_000634500	3292.79	0.17027	0.0864651	2.08101	0.201121
EmuJ_000538500	521.937	-0.268761	0.15315	-2.07772	0.202518
EmuJ_000839200	493.139	0.261045	0.14568	2.07694	0.202561
EmuJ_000850900	4627.77	-0.152489	0.0767154	-2.07736	0.202561
EmuJ_000439100	3076.72	-0.168458	0.0857216	-2.0769	0.202561
EmuJ_000742700	1986.21	-0.175002	0.0894921	-2.07673	0.202561
EmuJ_001120600	4.30003	0.316535	1.5068	2.07606	0.20278
EmuJ_000293800	603.295	-0.214876	0.113842	-2.07548	0.202952
EmuJ_000438200	23.022	0.372876	0.426123	2.07422	0.203464
EmuJ_002164700	3.58312	-0.0685431	2.04308	-2.07373	0.203484
EmuJ_000785100	1885.48	0.19831	0.103373	2.07388	0.203484
EmuJ_000781400	3896.87	0.253834	0.140727	2.07257	0.203834
EmuJ_000878600	3.19814	-0.0726501	2.0062	-2.07262	0.203834
EmuJ_000604700	1153.24	-0.1795	0.092358	-2.07186	0.204076
EmuJ_000195800	827.468	-0.196678	0.102882	-2.06842	0.205678
EmuJ_000104700	345.702	0.287757	0.168683	2.06754	0.206006
EmuJ_001067200	389.046	-0.24419	0.134869	-2.0668	0.206261
EmuJ_000626600	1092.7	0.231052	0.125201	2.06625	0.206425
EmuJ_000102700	543.1	-0.213161	0.113254	-2.06478	0.206934
EmuJ_000597000	1259.79	-0.151332	0.076511	-2.06489	0.206934
EmuJ_000089300	113.059	-0.298563	0.180612	-2.06323	0.207603
EmuJ_001144800	5463.83	-0.250468	0.139564	-2.06178	0.20822
EmuJ_000703900	2319.68	-0.171205	0.0880457	-2.0609	0.208522
EmuJ_000075800	5915.85	0.249383	0.138472	2.06073	0.208522
EmuJ_000185000	331.028	0.252951	0.141725	2.06009	0.208734
EmuJ_000383600	5.09382	0.345054	0.709615	2.0586	0.209143
EmuJ_000221000	6579.85	0.281291	0.16398	2.05864	0.209143
EmuJ_000600100	448.796	0.307098	0.18815	2.05869	0.209143
EmuJ_000642400	2666.63	-0.185877	0.0968335	-2.05817	0.209245
EmuJ_000888500	950.67	-0.148009	0.0751139	-2.05729	0.209577
EmuJ_000601400	4220.5	-0.210367	0.112348	-2.05438	0.21083
EmuJ_000409600	532.348	-0.300574	0.185091	-2.05442	0.21083
EmuJ_001192000	284.807	0.23997	0.131979	2.05372	0.210936
EmuJ_000105500	9.22187	0.334006	0.732494	2.05374	0.210936
EmuJ_001031900	854.376	0.218277	0.117403	2.05268	0.21124
EmuJ_000763100	18.0728	-0.270201	0.61481	-2.05289	0.21124
EmuJ_000994500	981.128	0.210842	0.112622	2.05216	0.211355
EmuJ_000745600	343.929	0.206692	0.109894	2.052	0.211355
EmuJ_000702900	1579	0.183888	0.0958683	2.05156	0.211464
EmuJ_000983700	1787.49	0.199536	0.105469	2.05073	0.211778
EmuJ_000745200	590.06	0.224734	0.122105	2.0488	0.212335
EmuJ_000356500	293.686	-0.278177	0.164022	-2.04874	0.212335
EmuJ_001171500	798.997	-0.262673	0.150309	-2.04913	0.212335
EmuJ_000095500	3149.05	-0.14616	0.0743815	-2.04882	0.212335
EmuJ_000476300	340.933	0.239576	0.132225	2.04707	0.212774
EmuJ_000058100	422.771	0.270569	0.157172	2.04706	0.212774
EmuJ_000772500	803.468	-0.148753	0.0758451	-2.04698	0.212774
EmuJ_000150200	65.7975	0.380829	0.327194	2.04721	0.212774
EmuJ_000278600	56.4006	0.356162	0.263671	2.0465	0.21291
EmuJ_000181500	3561.65	-0.166067	0.0857737	-2.0448	0.213666
EmuJ_000970900	2208.18	0.12237	0.061584	2.04457	0.213672
EmuJ_000911200	19766.3	-0.228523	0.12525	-2.04396	0.213805
EmuJ_000840600	3201.33	-0.183856	0.0963966	-2.04386	0.213805
EmuJ_000703400	33.5792	0.397223	0.401898	2.04354	0.213854
EmuJ_001173000	13.6242	0.314446	0.600109	2.04256	0.214129
EmuJ_000637900	3758.76	0.143221	0.0729561	2.04258	0.214129
EmuJ_000568800	149.328	0.259684	0.146747	2.04218	0.214212
EmuJ_000384000	16.3357	0.38305	0.451387	2.04185	0.214263
EmuJ_001011700	2119.07	0.172062	0.0893966	2.04146	0.214351
EmuJ_001095100	96.0652	0.342771	0.228658	2.0409	0.214522
EmuJ_000990800	82.2711	0.351771	0.277749	2.03989	0.214932
EmuJ_000571900	911.575	0.191213	0.101001	2.03963	0.214949
EmuJ_000172900	1530.22	-0.13863	0.0705933	-2.0386	0.215369
EmuJ_000134000	9.61128	0.276356	0.794612	2.03665	0.216134
EmuJ_001123100	363.161	-0.229828	0.126966	-2.03678	0.216134
EmuJ_000484900	1820.19	0.162174	0.0838885	2.03646	0.216134
EmuJ_000134100	8.76774	0.268807	1.28238	2.03537	0.216581
EmuJ_000613400	1868.03	-0.140144	0.0716416	-2.03365	0.217364
EmuJ_000096600	22061.3	0.232981	0.129253	2.03312	0.217409
EmuJ_000339200	5.50053	0.375983	0.740056	2.03319	0.217409
EmuJ_000112500	2306.55	-0.144841	0.0742952	-2.0323	0.217721
EmuJ_001067100	1151.36	0.240525	0.134678	2.0305	0.218213
EmuJ_001066500	24.8879	0.373578	0.367237	2.03047	0.218213
EmuJ_000853900	4.58995	0.212675	1.6854	2.03058	0.218213
EmuJ_001087300	175.524	0.245533	0.138318	2.03072	0.218213
EmuJ_001115100	1541.4	-0.169141	0.0883198	-2.03023	0.218221
EmuJ_000864100	9476.18	-0.190078	0.101006	-2.0294	0.218539
EmuJ_000775000	4153.59	-0.134999	0.0690003	-2.02812	0.219093
EmuJ_000767200	4899.85	-0.150305	0.0775508	-2.02762	0.219239
EmuJ_000723800	44.3835	0.0434464	5.13456	2.02739	0.219243
EmuJ_000262400	13440.1	-0.158454	0.0821991	-2.02708	0.219291
EmuJ_002117400	2.81691	0.351616	1.08698	2.02456	0.220499
EmuJ_001152900	5389.66	-0.131736	0.0673582	-2.02426	0.220543
EmuJ_000865200	778.135	-0.21621	0.118528	-2.02304	0.220953
EmuJ_000682100	1064.25	-0.167462	0.0875417	-2.02309	0.220953
EmuJ_000619600	4026.71	-0.187171	0.0996138	-2.02204	0.221364
EmuJ_000835000	635.192	0.186609	0.0993263	2.02154	0.221514
EmuJ_000514850	1395.8	0.136721	0.0701834	2.02124	0.22155
EmuJ_001012900	1604.03	-0.321165	0.215006	-2.02097	0.221579
EmuJ_000805400	2320.56	-0.108392	0.0549082	-2.02005	0.221946
EmuJ_000099600	180.916	-0.274298	0.166673	-2.01758	0.223143
EmuJ_000706800	53.5085	0.370227	0.303525	2.01677	0.223372
EmuJ_000875100	11454.4	-0.141459	0.0730052	-2.01671	0.223372
EmuJ_000474600	31.5755	-0.371232	0.32779	-2.01614	0.223441
EmuJ_000189200	1413.05	0.279996	0.168488	2.01619	0.223441
EmuJ_001093600	15.3957	0.349851	0.982435	2.0147	0.224022
EmuJ_000914800	1086.75	-0.199958	0.108304	-2.01454	0.224022
EmuJ_000128100	4475.13	0.184011	0.0980294	2.01438	0.224022
EmuJ_000694200	541.727	0.24693	0.140885	2.01407	0.224073
EmuJ_000504300	1187.36	0.24511	0.139629	2.01372	0.224139
EmuJ_000804000	456.803	0.215243	0.118098	2.01343	0.22418
EmuJ_000009200	3.67258	0.231373	1.11944	2.01266	0.224353
EmuJ_000964700	192.414	0.309753	0.197849	2.01267	0.224353
EmuJ_000112100	882.163	-0.231367	0.129499	-2.01196	0.224612
EmuJ_000791600	2.95266	0.0691327	2.3055	2.00978	0.225662
EmuJ_000122300	2123.14	0.120502	0.0617046	2.00942	0.225739
EmuJ_000772900	21.6494	0.379332	0.400374	2.00857	0.226072
EmuJ_000453800	26.8833	-0.341335	0.417069	-2.00824	0.226136
EmuJ_000227700	36.1732	0.382103	0.38297	2.00658	0.226908
EmuJ_000480100	46.6749	0.366699	0.372485	2.00593	0.227141
EmuJ_000616600	2386.77	-0.177582	0.0946528	-2.00542	0.227298
EmuJ_000194800	1798.61	0.147216	0.0767682	2.00365	0.227748
EmuJ_000378200	127.326	0.286873	0.177397	2.00394	0.227748
EmuJ_001051400	436.761	-0.258253	0.15304	-2.00378	0.227748
EmuJ_000042000	73.8646	-0.331053	0.255485	-2.00385	0.227748
EmuJ_000945600	2418.19	0.13494	0.0698506	2.00349	0.227748
EmuJ_000742600	236.347	0.25316	0.147258	2.00176	0.228448
EmuJ_000536700	2343.7	0.172681	0.0917532	2.0019	0.228448
EmuJ_000499300	3.20149	0.264669	1.11179	2.00071	0.228655
EmuJ_000499100	3.20149	0.264669	1.11179	2.00071	0.228655
EmuJ_000716400	1167.75	0.308159	0.200599	2.00093	0.228655
EmuJ_000727850	879.005	-0.194415	0.105622	-1.9989	0.229166
EmuJ_000559600	10.2207	0.398519	0.566668	1.99925	0.229166
EmuJ_000238200	23.1199	0.379915	0.434656	1.99908	0.229166
EmuJ_001039700	27.8285	0.363609	0.369517	1.99949	0.229166
EmuJ_000986200	272.619	0.282561	0.172402	1.99741	0.229854
EmuJ_001042400	2841.74	0.11448	0.0588306	1.99715	0.229876
EmuJ_002136800	88.4191	0.319665	0.217163	1.99598	0.230275
EmuJ_000214900	635.311	-0.198311	0.108502	-1.996	0.230275
EmuJ_000178100	872.336	0.203455	0.111261	1.99521	0.23058
EmuJ_000924400	1184.72	-0.185498	0.100131	-1.99421	0.231003
EmuJ_000117500	419.671	-0.228306	0.129861	-1.9938	0.231111
EmuJ_000612800	1631.27	-0.146969	0.0771455	-1.99259	0.231534
EmuJ_000696100	785.592	-0.206846	0.114379	-1.99272	0.231534
EmuJ_000297500	1637.55	-0.18204	0.098198	-1.99184	0.231823
EmuJ_000236800	1.84354	0.117597	2.69096	1.99096	0.232189
EmuJ_000124200	820.321	0.194365	0.105921	1.99009	0.232421
EmuJ_000865900	4286.08	-0.207816	0.115017	-1.9902	0.232421
EmuJ_001052700	1055.44	-0.195534	0.10711	-1.9891	0.232845
EmuJ_001092700	1383.47	0.184233	0.0996276	1.98882	0.232884
EmuJ_000755300	280.109	0.212277	0.118053	1.98796	0.233234
EmuJ_001048500	868.591	0.173336	0.0929699	1.98636	0.233894
EmuJ_000372600	2.38816	0.124605	3.14877	1.98629	0.233894
EmuJ_000503800	1002.19	-0.178876	0.0963991	-1.98611	0.233894
EmuJ_001194100	1342.61	-0.212814	0.118879	-1.98549	0.233905
EmuJ_000696900	2955.03	-0.130708	0.0682191	-1.98478	0.233905
EmuJ_001010600	677.056	-0.237485	0.137556	-1.98481	0.233905
EmuJ_000972600	4494.19	0.1508	0.0796047	1.98546	0.233905
EmuJ_000189100	96.8906	0.293479	0.186162	1.985	0.233905
EmuJ_000057900	6960.35	-0.146251	0.077023	-1.98492	0.233905
EmuJ_001158100	92.7521	-0.328637	0.229751	-1.98454	0.23392
EmuJ_000660400	794.292	0.294714	0.187859	1.98377	0.234224
EmuJ_000955400	4766.73	-0.207042	0.115033	-1.9834	0.234308
EmuJ_001037400	6656.79	-0.174555	0.0940264	-1.98204	0.234941
EmuJ_000149000	1344.75	-0.155452	0.0826633	-1.98011	0.235527
EmuJ_000618250	1214.21	0.382288	0.322689	1.98041	0.235527
EmuJ_000422100	1384.54	-0.145219	0.0766462	-1.98013	0.235527
EmuJ_000122600	43.5883	0.346931	0.294947	1.98021	0.235527
EmuJ_001129600	726.953	-0.177407	0.0961921	-1.97881	0.23613
EmuJ_000044000	46.212	-0.353781	0.341593	-1.97834	0.236273
EmuJ_000248000	1370.24	0.242062	0.141135	1.97779	0.236457
EmuJ_001038500	383.117	0.241227	0.140568	1.97668	0.236846
EmuJ_002180400	3.60301	0.207111	1.55673	1.97666	0.236846
EmuJ_001100400	132.63	0.321617	0.223158	1.97574	0.237236
EmuJ_000632100	3535.31	-0.142728	0.0755392	-1.97246	0.23895
EmuJ_000881100	1817.93	-0.135991	0.0716741	-1.97196	0.239111
EmuJ_000756600	44.0993	0.358161	0.469675	1.97126	0.239379
EmuJ_001066100	1065.57	-0.164961	0.0888562	-1.97087	0.239416
EmuJ_000334500	71.0254	-0.325025	0.314649	-1.96991	0.239416
EmuJ_000952700	139.139	0.291119	0.185464	1.9704	0.239416
EmuJ_001056100	3.89397	0.373612	1.0278	1.97018	0.239416
EmuJ_000379900	805.513	-0.165551	0.0891796	-1.97021	0.239416
EmuJ_001041600	683.323	-0.196988	0.10949	-1.9699	0.239416
EmuJ_000770600	691.532	0.177727	0.0966541	1.9689	0.239732
EmuJ_000993600	5035.49	0.179968	0.0981104	1.96892	0.239732
EmuJ_000915400	1264.41	0.206904	0.115631	1.96858	0.239793
EmuJ_000859400	1818.25	-0.160612	0.086304	-1.96779	0.24006
EmuJ_000786600	414.515	0.293428	0.187428	1.96767	0.24006
EmuJ_000535800	2912.85	-0.159227	0.0854955	-1.96731	0.240143
EmuJ_000097900	1449.4	0.137199	0.0725681	1.96645	0.240428
EmuJ_000531600	181.962	0.358912	0.307695	1.96637	0.240428
EmuJ_000213000	972.215	-0.159425	0.0856348	-1.96603	0.240496
EmuJ_000667100	18.789	-0.326767	0.604317	-1.96555	0.240567
EmuJ_001028500	49700.4	-0.191664	0.106017	-1.96504	0.240567
EmuJ_000537100	1458.7	0.121891	0.0639656	1.9651	0.240567
EmuJ_000067400	3612.31	-0.184714	0.1014	-1.96516	0.240567
EmuJ_000492400	1914.57	0.20493	0.11483	1.96346	0.241339
EmuJ_000226200	46.9826	0.351166	0.328473	1.96297	0.241443
EmuJ_001169500	543.41	-0.191052	0.105628	-1.96285	0.241443
EmuJ_001070150	1488	0.19408	0.107671	1.96241	0.241571
EmuJ_000501400	583.033	-0.180038	0.0988735	-1.96071	0.24219
EmuJ_000532700	2009.99	-0.190097	0.105434	-1.9596	0.24219
EmuJ_001102200	387.871	0.225057	0.129287	1.9599	0.24219
EmuJ_000457300	534.446	0.206546	0.116243	1.95959	0.24219
EmuJ_001027200	1336.67	0.291849	0.187513	1.96022	0.24219
EmuJ_002178800	1.66287	0.296975	1.48929	1.96007	0.24219
EmuJ_000590300	2358.55	-0.143663	0.0765741	-1.96045	0.24219
EmuJ_000134300	1.3338	0.189108	1.88282	1.96047	0.24219
EmuJ_000257800	3343.55	-0.125693	0.06635	-1.95798	0.242982
EmuJ_000054250	30.6807	0.366914	0.391757	1.95631	0.243809
EmuJ_001056500	37.8083	0.366565	0.320775	1.95571	0.244032
[truncated: 7,705 more rows]

## Sheet: Sheet 2
Supplementary Table S6: DESeq2 analysis of 744 expressed transcripts in E. multilocularis primary cells, for treatment with anti-miR-71-2Ome (anti-miR-71-2Ome versus scrambled-2Ome samples) with log2FC_shrinkage>0 and adjusted p-value < 0.1
GeneID	baseMean	log2FC_SHRINKAGE	lfcSE	stat	padj
EmuJ_001133100	691.859	0.243876	0.107438	2.47405	0.0998302
EmuJ_000414800	36.0331	0.501055	0.334308	2.48024	0.0984203
EmuJ_000784900	15.9571	0.290939	1.89731	2.48094	0.0983029
EmuJ_000339300	2.71208	0.312597	1.56192	2.48106	0.0983029
EmuJ_000493800	434.117	0.296903	0.136028	2.48563	0.0974452
EmuJ_000185200	6.79283	0.422705	0.777906	2.48684	0.0972154
EmuJ_002211600	17.3361	0.500884	0.454863	2.48909	0.0967025
EmuJ_001128900	358.854	0.320515	0.150116	2.49199	0.0962701
EmuJ_000780200	9.04795	0.454855	0.777826	2.49656	0.0952613
EmuJ_000519400	1923.3	0.213723	0.0909266	2.49658	0.0952613
EmuJ_000420100	612.753	0.314324	0.146032	2.49685	0.0952613
EmuJ_002178000	237.316	0.338362	0.16091	2.49741	0.0952591
EmuJ_000333200	133.849	0.386775	0.20259	2.49917	0.094861
EmuJ_000567500	34.9724	0.0369431	3.42905	2.50105	0.0945847
EmuJ_001078200	9832.73	0.321171	0.150092	2.50438	0.0938472
EmuJ_001039900	1028.35	0.258647	0.113407	2.50466	0.0938472
EmuJ_000153500	67.2626	0.406334	0.227001	2.50827	0.0930419
EmuJ_000807400	3622.31	0.259237	0.113482	2.50843	0.0930419
EmuJ_002140700	75.9787	0.44414	0.257526	2.5091	0.0929693
EmuJ_000762600	7728.07	0.195461	0.0817926	2.51129	0.0927647
EmuJ_000315300	710.549	0.205554	0.0865721	2.51016	0.0927647
EmuJ_001142400	2.29966	0.283639	1.9963	2.51233	0.0925652
EmuJ_000834800	11.1103	0.294026	0.826722	2.51276	0.092527
EmuJ_001174700	42.0252	0.472691	0.360874	2.51712	0.0916833
EmuJ_000773100	1507.41	0.385492	0.197718	2.51907	0.0913221
EmuJ_000716900	4665.56	0.239844	0.102786	2.52043	0.0910431
EmuJ_000567000	2.04019	0.201129	2.26395	2.5224	0.0906094
EmuJ_000976700	3738.97	0.286554	0.127402	2.52483	0.0902036
EmuJ_001013200	1189.75	0.203134	0.0848616	2.52483	0.0902036
EmuJ_001148100	26.1726	0.350749	1.42595	2.52845	0.0895856
EmuJ_000635600	3.69444	0.38404	1.20483	2.5289	0.0895856
EmuJ_000997300	1580.51	0.148262	0.0602605	2.52838	0.0895856
EmuJ_000422400	467.904	0.467541	0.312858	2.53192	0.0889757
EmuJ_000407100	1242.56	0.197361	0.0819021	2.53191	0.0889757
EmuJ_001078700	824.601	0.376858	0.186579	2.53266	0.0889293
EmuJ_000176400	329.681	0.39598	0.201308	2.53434	0.0886488
EmuJ_001000850	1745.06	0.334181	0.156058	2.53517	0.0885104
EmuJ_001096600	870.583	0.306071	0.137748	2.541	0.0873581
EmuJ_000676400	33.8865	0.508289	0.376324	2.54544	0.0866578
EmuJ_000772800	1272.17	0.214772	0.0893939	2.54845	0.0861263
EmuJ_000219600	355.728	0.330525	0.151295	2.55154	0.0854361
EmuJ_000770700	1189.2	0.266409	0.114692	2.55335	0.0852024
EmuJ_000998300	61.8742	0.463434	0.28175	2.55296	0.0852024
EmuJ_001002500	25.3254	0.465029	0.348922	2.55363	0.0852024
EmuJ_001005900	2484.79	0.167133	0.067744	2.55282	0.0852024
EmuJ_000685700	217.566	0.286498	0.125096	2.55494	0.0851683
EmuJ_000982950	1456.23	0.302519	0.134435	2.55873	0.0844557
EmuJ_000201100	776.866	0.257553	0.109801	2.55891	0.0844557
EmuJ_001095400	2.33356	0.172295	2.11394	2.55942	0.0844274
EmuJ_002108400	1063.78	0.32576	0.147762	2.5604	0.0842604
EmuJ_000439400	2438.93	0.237537	0.0996818	2.56276	0.0839627
EmuJ_001057100	2338.94	0.188407	0.076813	2.56247	0.0839627
EmuJ_000840000	3547.5	0.153317	0.0614326	2.56752	0.0830342
EmuJ_000618700	921.213	0.204848	0.0839173	2.57209	0.0820165
EmuJ_000693900	115.74	0.373278	0.180581	2.57653	0.0811071
EmuJ_000262100	27.4817	0.538435	0.431238	2.57743	0.0810316
EmuJ_000805500	1088.94	0.33348	0.151482	2.57792	0.0809864
EmuJ_000614600	1235.12	0.217346	0.0893051	2.58078	0.0804528
EmuJ_000497200	319.372	0.324402	0.145298	2.58208	0.08022
EmuJ_001098800	872.017	0.239741	0.0997714	2.58229	0.08022
EmuJ_000843000	518.593	0.283411	0.122003	2.58402	0.0799134
EmuJ_001154400	5.63708	0.496631	0.740609	2.58416	0.0799134
EmuJ_000638600	154.449	0.417329	0.223408	2.58492	0.0798983
EmuJ_000332900	6269.96	0.127204	0.0500742	2.58881	0.0792041
EmuJ_000714100	2527.57	0.212689	0.0868003	2.59062	0.0788553
EmuJ_002184700	120.982	0.404094	0.201741	2.59327	0.0784814
EmuJ_001087800	1793.65	0.335489	0.152079	2.59335	0.0784814
EmuJ_000811900	57.633	0.43304	0.239731	2.596	0.0780985
EmuJ_000067600	605.809	0.311348	0.136489	2.60111	0.0772762
EmuJ_000253200	1124.55	0.280085	0.118915	2.60785	0.0763599
EmuJ_000423000	1582.43	0.312336	0.136625	2.6103	0.0759897
EmuJ_000456500	1077.22	0.319951	0.140083	2.62254	0.073723
EmuJ_000881300	171.838	0.372976	0.173599	2.62313	0.0736787
EmuJ_000615300	23.4934	0.465934	0.528023	2.62449	0.0734953
EmuJ_000992400	839.899	0.267617	0.111474	2.62577	0.0732834
EmuJ_000715900	51.6138	0.501658	0.326164	2.62887	0.0726839
EmuJ_000834500	7.77109	0.4319	0.777921	2.63007	0.0725017
EmuJ_000479000	137.879	0.388698	0.188162	2.6306	0.0725017
EmuJ_000429900	3944.82	0.241058	0.0983007	2.63188	0.0722975
EmuJ_000210500	48.8226	0.504298	0.307542	2.63492	0.0717795
EmuJ_000672600	74.3055	0.47739	0.272223	2.63607	0.0716561
EmuJ_000166600	1941.22	0.185794	0.0733672	2.63584	0.0716561
EmuJ_000558200	83.34	0.504776	0.299728	2.6358	0.0716561
EmuJ_000530900	1565.36	0.295469	0.124959	2.64176	0.0707839
EmuJ_000227400	841.562	0.209184	0.0833028	2.64339	0.0706951
EmuJ_000065000	697.437	0.369519	0.169812	2.64803	0.0701689
EmuJ_000110600	1708.99	0.314979	0.135352	2.64914	0.0701014
EmuJ_001067900	1139.47	0.207144	0.0822247	2.64897	0.0701014
EmuJ_000838200	178.956	0.397175	0.190681	2.65012	0.0700012
EmuJ_000636500	525.885	0.416866	0.208782	2.65266	0.0695899
EmuJ_001002100	14.4214	0.611548	0.695512	2.65306	0.0695702
EmuJ_001018500	2345.31	0.241228	0.0975071	2.65448	0.0695702
EmuJ_000172300	3.12584	0.37174	1.74502	2.65416	0.0695702
EmuJ_000558300	992.355	0.300588	0.126703	2.65539	0.069467
EmuJ_001200900	22.4934	0.58897	0.527302	2.65631	0.069467
EmuJ_000108550	947.929	0.210899	0.0836317	2.65577	0.069467
EmuJ_000116800	2914.96	0.315685	0.135145	2.65687	0.0694357
EmuJ_000097000	53.5832	0.478121	0.288737	2.65987	0.0690117
EmuJ_000715000	12.1148	0.527424	0.535692	2.6633	0.0685411
EmuJ_000862800	5471.32	0.142613	0.0547459	2.66442	0.0683759
EmuJ_000400700	10.4969	0.446537	0.689141	2.67049	0.0673376
EmuJ_000820300	613.204	0.291456	0.120977	2.67549	0.0665233
EmuJ_000207000	126.299	0.478347	0.275669	2.67746	0.0663791
EmuJ_000727600	5.67725	0.310426	1.06196	2.67791	0.0663521
EmuJ_000687900	164.453	0.37378	0.16997	2.6791	0.0662396
EmuJ_000729300	154.344	0.425567	0.210967	2.68333	0.0655298
EmuJ_000957300	6716.17	0.364063	0.161787	2.68379	0.0655004
EmuJ_000233300	1488.5	0.286421	0.117623	2.68846	0.064711
EmuJ_001090200	2900.75	0.222062	0.0873414	2.68996	0.064482
EmuJ_000731200	219.193	0.3212	0.135753	2.69015	0.064482
EmuJ_000793600	37.5916	0.51802	0.3689	2.69228	0.0641806
EmuJ_000851400	1827.73	0.257981	0.103527	2.69389	0.0639662
EmuJ_000489100	1349.6	0.251161	0.100376	2.6945	0.0639081
EmuJ_001015900	597.194	0.239216	0.0946796	2.69835	0.0633483
EmuJ_000746800	1734.58	0.233308	0.0918495	2.7009	0.0629873
EmuJ_001198300	2704.04	0.209389	0.0814086	2.70174	0.0629476
EmuJ_000621000	2252.02	0.385548	0.174722	2.70259	0.0628464
EmuJ_000329600	3.09398	0.218018	2.43271	2.70415	0.0627899
EmuJ_000526400	1167.37	0.320127	0.134176	2.70536	0.0626194
EmuJ_001190800	27.814	0.514938	0.446161	2.70566	0.0626194
EmuJ_000646100	76.9742	0.45113	0.227551	2.70987	0.0620115
EmuJ_000072600	30.2705	0.515353	0.339869	2.71201	0.0617305
EmuJ_000437000	3225.31	0.299934	0.123173	2.71537	0.0612239
EmuJ_000083600	697.824	0.430096	0.211448	2.71778	0.0608973
EmuJ_000939700	178.318	0.414024	0.191445	2.7214	0.060408
EmuJ_000363000	39.2226	0.521772	0.333363	2.72386	0.0601524
EmuJ_001192700	20.1989	0.573264	0.47681	2.72343	0.0601524
EmuJ_001189200	33.8521	0.51355	0.327045	2.72513	0.0600352
EmuJ_000803500	1713.68	0.212547	0.081929	2.72711	0.0597751
EmuJ_000801800	1197.32	0.313374	0.129503	2.72881	0.0595361
EmuJ_001029200	25.5215	0.519457	0.416402	2.72875	0.0595361
EmuJ_000082900	14.9311	0.557061	0.676611	2.73111	0.0592843
EmuJ_000433200	19.0713	0.547434	0.473122	2.73815	0.0584252
EmuJ_000809400	3008.81	0.338891	0.142941	2.73784	0.0584252
EmuJ_000589400	467.079	0.374687	0.164428	2.74002	0.0582098
EmuJ_000627500	175.68	0.402745	0.1833	2.74048	0.0581863
EmuJ_000624850	256.274	0.375578	0.163683	2.74055	0.0581863
EmuJ_000972900	16.0577	0.50337	0.658055	2.74767	0.0572568
EmuJ_000358100	740.089	0.269715	0.106479	2.74706	0.0572568
EmuJ_000736500	48.8498	0.493424	0.303871	2.74981	0.0571157
EmuJ_000658150	82.0208	0.50602	0.295151	2.75078	0.0571157
EmuJ_000806500	3178.21	0.403991	0.18439	2.75339	0.0569062
EmuJ_000192900	333.466	0.375192	0.16371	2.75465	0.0569062
EmuJ_000575800	43.1543	0.522611	0.2942	2.75408	0.0569062
EmuJ_000321800	3.8902	0.210895	2.52793	2.75263	0.0569062
EmuJ_000078100	605.598	0.262704	0.103061	2.75287	0.0569062
EmuJ_000955800	1018.62	0.193984	0.0732261	2.75708	0.0567619
EmuJ_000057800	14.693	0.463009	0.639406	2.75821	0.0566235
EmuJ_001075600	259.695	0.31818	0.129833	2.75918	0.0565125
EmuJ_000498900	3.98863	0.369517	1.31874	2.76366	0.0558561
EmuJ_000587400	14.2641	0.503282	0.573014	2.77054	0.0553772
EmuJ_000406800	2323.21	0.267858	0.104733	2.77029	0.0553772
EmuJ_000728800	3099.17	0.299557	0.120034	2.76772	0.0553772
EmuJ_001172600	982.336	0.422823	0.201125	2.76972	0.0553772
EmuJ_000388500	23.7266	0.547344	0.470118	2.76804	0.0553772
EmuJ_000653700	485.706	0.328524	0.135294	2.76746	0.0553772
EmuJ_000477200	8795.93	0.237358	0.0911233	2.76889	0.0553772
EmuJ_000842700	3251.13	0.296442	0.11852	2.76843	0.0553772
EmuJ_000086200	4185.66	0.287659	0.113816	2.77396	0.0550078
EmuJ_000959800	5446.6	0.243159	0.0931965	2.78146	0.0540314
EmuJ_000555900	720.638	0.2318	0.0881855	2.78184	0.0540236
EmuJ_000669100	2065.57	0.23293	0.0887299	2.78309	0.0539272
EmuJ_000121800	1353.93	0.217479	0.0819343	2.78959	0.0530764
EmuJ_000102400	820.551	0.266801	0.103361	2.79002	0.0530615
EmuJ_000821000	105.559	0.501838	0.259601	2.79221	0.0528137
EmuJ_000796000	1959.16	0.245167	0.09346	2.79675	0.0522409
EmuJ_000503600	1537.96	0.290088	0.113614	2.8019	0.0515228
EmuJ_000891300	6.71383	0.419202	1.31748	2.80596	0.0510399
EmuJ_001053700	1274.19	0.331965	0.134168	2.80678	0.050963
EmuJ_000688700	26.6794	0.548616	0.357323	2.80894	0.0506755
EmuJ_001189900	524.679	0.258922	0.0986032	2.82197	0.0489566
EmuJ_000527400	61.189	0.489029	0.251512	2.82185	0.0489566
EmuJ_000941500	1651.62	0.370462	0.154591	2.82173	0.0489566
EmuJ_000807200	16.541	0.561115	0.585395	2.82471	0.0487108
EmuJ_000944800	274.803	0.373049	0.155697	2.82661	0.0485177
EmuJ_000010900	2290.88	0.174879	0.0637556	2.82822	0.048438
EmuJ_000923600	68.4119	0.511307	0.288557	2.82938	0.0483664
EmuJ_000217500	112.841	0.465997	0.217509	2.83079	0.048257
EmuJ_000783100	1201.3	0.269458	0.102715	2.83115	0.0482558
EmuJ_000653200	824.449	0.295754	0.114436	2.8393	0.0474189
EmuJ_000715650	1638.48	0.425128	0.190132	2.84053	0.0474189
EmuJ_000573500	1427.24	0.258576	0.0977411	2.83915	0.0474189
EmuJ_000881400	271.033	0.415378	0.180793	2.84178	0.0472862
EmuJ_002178600	3.25387	0.550682	1.15275	2.84346	0.0471405
EmuJ_001102400	1932.81	0.301725	0.116349	2.85716	0.0452528
EmuJ_000617200	188.698	0.480147	0.228595	2.86009	0.0449707
EmuJ_000020200	14.6136	0.61783	0.673146	2.86098	0.044908
EmuJ_000816800	179.097	0.475659	0.224848	2.86578	0.0443776
EmuJ_000630400	3299.18	0.295652	0.113159	2.86544	0.0443776
EmuJ_002226400	7.51997	0.518705	1.25615	2.86634	0.0443495
EmuJ_002144400	4.67699	0.381096	1.79053	2.86664	0.0443495
EmuJ_000744300	246.662	0.419149	0.180013	2.86812	0.0441993
EmuJ_000320300	2053.87	0.304562	0.117171	2.86857	0.0441993
EmuJ_001067600	1009.11	0.286489	0.108834	2.86898	0.0441993
EmuJ_001156300	140.644	0.489769	0.258032	2.87051	0.0440611
EmuJ_000823400	2606.59	0.223151	0.0815668	2.87373	0.0437604
EmuJ_000740700	11.0398	0.602875	0.854446	2.87638	0.0434962
EmuJ_001200800	2716.74	0.342307	0.135473	2.87725	0.0434698
EmuJ_000653500	169.751	0.476357	0.230378	2.88083	0.0430279
EmuJ_000585300	154.095	0.479323	0.222697	2.88285	0.0428375
EmuJ_000213200	369.375	0.371614	0.150613	2.88376	0.0428223
EmuJ_002157700	70.1539	0.0709339	2.55549	2.88489	0.0427172
EmuJ_000819600	847.708	0.263299	0.0978336	2.88608	0.0426035
EmuJ_000299200	16.8528	0.58572	0.443936	2.88916	0.04238
EmuJ_000067100	105.928	0.438814	0.194939	2.88929	0.04238
EmuJ_000412500	514.626	0.378442	0.154507	2.89387	0.0418931
EmuJ_000851700	361.831	0.294452	0.111091	2.89418	0.0418931
EmuJ_000428200	5.79528	0.528381	1.07394	2.89888	0.0413226
EmuJ_000878400	7.27301	0.452641	1.36007	2.89918	0.0413226
EmuJ_001167500	51.3382	0.498438	0.260492	2.90034	0.041225
EmuJ_002223700	6.22008	0.483022	0.733639	2.90141	0.0411319
EmuJ_002124900	26.864	0.588337	0.428866	2.91532	0.039486
EmuJ_000483100	611.638	0.32147	0.122416	2.91754	0.039334
EmuJ_000303400	1081.8	0.374617	0.149894	2.91769	0.039334
EmuJ_000836400	1287.08	0.304104	0.114457	2.91814	0.039334
EmuJ_000244600	283.487	0.391021	0.158946	2.9231	0.0388628
EmuJ_000981100	1403.59	0.219647	0.0786399	2.92437	0.0388371
EmuJ_000935000	38.4706	0.574831	0.322576	2.92434	0.0388371
EmuJ_000907600	787.734	0.427385	0.187268	2.92499	0.0388371
EmuJ_002139000	8.75606	0.493269	0.729452	2.92871	0.0384748
EmuJ_001064600	2106.45	0.170328	0.0596933	2.93087	0.0382596
EmuJ_000668500	736.399	0.262657	0.0957708	2.93476	0.0378269
EmuJ_001005600	13.3155	0.446175	1.21007	2.94234	0.0370009
EmuJ_000819900	35.5748	0.512509	0.718527	2.94321	0.0369398
EmuJ_000455200	1072.3	0.305432	0.113645	2.94985	0.036284
EmuJ_000989250	82.807	0.510415	0.234785	2.9534	0.035996
EmuJ_000797300	136.185	0.452516	0.19236	2.96188	0.0353137
EmuJ_001011500	9.30868	0.591815	0.620892	2.96295	0.035258
EmuJ_001053100	67.8477	0.519095	0.251819	2.96394	0.0352037
EmuJ_000059100	2508.34	0.179309	0.0621507	2.96965	0.0346815
EmuJ_000820100	66.3188	0.520494	0.253315	2.9712	0.0345486
EmuJ_000721100	13.676	0.6389	0.49486	2.97174	0.034529
EmuJ_000084200	12.5046	0.524839	0.613336	2.97585	0.0343508
EmuJ_000585100	154.666	0.492653	0.221034	2.97427	0.0343508
EmuJ_000895200	267.919	0.386201	0.151927	2.97431	0.0343508
EmuJ_000477600	8.4473	0.613222	0.8861	2.97808	0.0342405
EmuJ_000766800	240.784	0.459622	0.198406	2.97804	0.0342405
EmuJ_002198500	5.33044	0.536472	0.747953	2.97821	0.0342405
EmuJ_001068800	2065.59	0.221367	0.0776075	2.9824	0.0338814
EmuJ_002231800	6.56319	0.538909	1.25193	2.98678	0.0335771
EmuJ_000641400	6838.25	0.163534	0.0560466	2.98749	0.0335771
EmuJ_001125200	9.94242	0.574052	0.549051	2.98678	0.0335771
EmuJ_000799700	184.96	0.395577	0.155907	2.98664	0.0335771
EmuJ_000224000	1656.71	0.261353	0.0932521	2.98663	0.0335771
EmuJ_000085500	1110.01	0.541462	0.332496	2.98629	0.0335771
EmuJ_000714900	1872.5	0.271229	0.0973103	2.98743	0.0335771
EmuJ_000025400	6.70365	0.679894	0.787674	2.99098	0.0335085
EmuJ_000961600	146.9	0.49208	0.219024	2.99573	0.0330842
EmuJ_000652800	168.175	0.424451	0.172834	2.99787	0.032967
EmuJ_000812200	1161.76	0.235575	0.0826679	2.99719	0.032967
EmuJ_000120100	1639.86	0.382568	0.148388	3.00043	0.0327867
EmuJ_000095150	339.779	0.370552	0.142075	3.00262	0.0326548
EmuJ_000123200	1477.85	0.347633	0.130884	3.00239	0.0326548
EmuJ_001116500	4.6968	0.155307	1.88536	3.00928	0.0320851
EmuJ_000969800	2051.84	0.280536	0.100282	3.0117	0.0318713
EmuJ_000129200	335.709	0.427748	0.174055	3.01294	0.0318219
EmuJ_001159100	116.879	0.446896	0.185817	3.01519	0.0317056
EmuJ_000158250	3342.05	0.29188	0.104872	3.01483	0.0317056
EmuJ_000298000	10.2376	0.67989	0.576139	3.01523	0.0317056
EmuJ_000721000	31.4373	0.606316	0.437855	3.02643	0.0308194
EmuJ_000348000	4546.14	0.245135	0.085438	3.02789	0.03072
EmuJ_001065800	10.3413	0.543292	0.61645	3.02919	0.0306272
EmuJ_000974700	11.1163	0.628319	0.7483	3.0311	0.0305188
EmuJ_000776200	4153.41	0.196842	0.0671486	3.03194	0.0305188
EmuJ_000303500	17.8426	0.610683	0.541943	3.03623	0.0302337
EmuJ_000602400	360.158	0.376054	0.141922	3.03953	0.029944
EmuJ_000951600	21.0482	0.598017	0.40566	3.04186	0.0298616
EmuJ_000902200	708.769	0.424152	0.170503	3.04076	0.0298616
EmuJ_000795020	547.458	0.31731	0.114777	3.04109	0.0298616
EmuJ_000918700	23.0561	0.612417	0.46825	3.04816	0.0293043
EmuJ_000700400	74.9204	0.540191	0.268463	3.04837	0.0293043
EmuJ_000596600	3036.44	0.187293	0.0632805	3.04996	0.0292682
EmuJ_000325100	2926.79	0.295471	0.104581	3.06009	0.028409
EmuJ_000458600	761.02	0.317346	0.114014	3.0604	0.028409
EmuJ_000632800	249.521	0.441959	0.178192	3.06557	0.0280052
EmuJ_000779300	53.4357	0.615758	0.373145	3.06629	0.0280052
EmuJ_000832500	1598.2	0.247396	0.0851176	3.06583	0.0280052
EmuJ_000916100	58.64	0.567157	0.270577	3.07525	0.0273678
EmuJ_000264200	1034.31	0.470579	0.194633	3.07751	0.0271975
EmuJ_000804400	1346.84	0.283728	0.0987492	3.08385	0.0266609
EmuJ_000286600	1499.7	0.510875	0.233093	3.08446	0.0266539
EmuJ_000676900	7.62454	0.543666	0.81627	3.08974	0.0262445
EmuJ_000863000	1699.05	0.350179	0.127043	3.09389	0.0260101
EmuJ_000832400	3787.98	0.236321	0.0800552	3.09588	0.0259175
EmuJ_000936400	263.641	0.395581	0.147942	3.10296	0.0255148
EmuJ_000587000	5.051	0.160288	1.78937	3.10861	0.0251366
EmuJ_002178200	13.0698	0.606055	0.502885	3.10964	0.0250837
EmuJ_000887100	206.665	0.388423	0.143301	3.10972	0.0250837
EmuJ_000358900	235.162	0.451615	0.181189	3.11141	0.0250035
EmuJ_000203200	207.141	0.425165	0.163399	3.11244	0.0249504
EmuJ_000378000	16.0587	0.646258	0.543252	3.1161	0.0246775
EmuJ_000096100	4708.23	0.200612	0.066512	3.11789	0.0245966
EmuJ_000742500	1271.41	0.233174	0.0782398	3.11925	0.0245174
EmuJ_000785400	8.99479	0.413124	1.20049	3.12246	0.0242862
EmuJ_001163300	472.586	0.326642	0.115077	3.12323	0.0242569
EmuJ_002178900	3.18745	0.569415	1.28323	3.12528	0.0241557
EmuJ_001057920	32.6621	0.687684	0.513806	3.13103	0.02378
EmuJ_000792700	3464.29	0.344151	0.122246	3.13298	0.0236649
EmuJ_001056800	2459.23	0.362261	0.130359	3.13532	0.0235095
EmuJ_000294200	506.376	0.320964	0.112021	3.13772	0.0233514
EmuJ_000115200	553.724	0.324802	0.11354	3.13943	0.0232487
EmuJ_001017500	1717.4	0.469127	0.187314	3.14276	0.0230599
EmuJ_000082500	23.1974	0.695273	0.548465	3.14502	0.0229393
EmuJ_000736700	339.679	0.440301	0.170088	3.14588	0.0229393
EmuJ_000980500	1201.81	0.303809	0.104597	3.14523	0.0229393
EmuJ_000077900	30.5521	0.641387	0.337116	3.14808	0.0228313
EmuJ_000138200	670.251	0.337982	0.118628	3.15038	0.0227172
EmuJ_000250800	1346.13	0.463094	0.18207	3.16402	0.0218371
EmuJ_000882600	1481.99	0.394767	0.143982	3.16754	0.0216059
EmuJ_000758400	881.17	0.304865	0.103431	3.18284	0.0206762
EmuJ_000872700	94.4683	0.501822	0.210329	3.18434	0.0206001
EmuJ_000977000	1181.36	0.248311	0.0818241	3.19005	0.0202271
EmuJ_000208300	2649.29	0.195361	0.0630462	3.19199	0.0201511
EmuJ_001057900	13.4145	0.108857	2.3254	3.1938	0.0200593
EmuJ_002178700	3.6047	0.61281	1.19137	3.19373	0.0200593
EmuJ_000339900	294.146	0.390441	0.139695	3.19727	0.0199032
EmuJ_000417700	2.8185	0.277556	1.80236	3.19991	0.0197514
EmuJ_000608100	3335.16	0.472875	0.185749	3.20609	0.0194184
EmuJ_001013300	387.635	0.317966	0.107578	3.21277	0.0190008
EmuJ_001032700	8.96378	0.635506	0.899	3.21352	0.0189992
EmuJ_000256000	5085.87	0.269608	0.088942	3.21385	0.0189992
EmuJ_001197600	267.32	0.410388	0.148373	3.21604	0.0189272
EmuJ_000633100	19.4209	0.683914	0.659178	3.21683	0.0189178
EmuJ_001195900	271.364	0.354941	0.122085	3.22547	0.0184541
EmuJ_000188200	88.2999	0.579245	0.298876	3.23158	0.0181192
EmuJ_001166900	1787.3	0.278516	0.0914778	3.23687	0.0178411
EmuJ_001047300	2028.96	0.274546	0.0898443	3.24229	0.0175594
EmuJ_000617700	184.155	0.421106	0.152654	3.2423	0.0175594
EmuJ_000777700	1896.84	0.2534	0.0821351	3.2424	0.0175594
EmuJ_000320100	216.004	0.409813	0.146345	3.24184	0.0175594
EmuJ_000774700	3239.59	0.263954	0.0856846	3.25137	0.0171391
EmuJ_000234600	1775.48	0.251669	0.0812347	3.25298	0.0170684
EmuJ_000424400	489.263	0.329189	0.110245	3.25403	0.0170319
EmuJ_000937600	51.282	0.596439	0.28144	3.25849	0.0168185
EmuJ_000123800	1609.24	0.353022	0.120121	3.26016	0.0167458
EmuJ_000398000	85.9902	0.568372	0.235611	3.26333	0.0167248
EmuJ_002164200	386.124	0.571565	0.254382	3.26465	0.0166903
EmuJ_002103100	22.0173	0.640105	0.426244	3.26835	0.0165749
EmuJ_000158700	10.9467	0.738137	0.587146	3.26751	0.0165749
EmuJ_000904200	2310.25	0.20648	0.0651199	3.2736	0.0163062
EmuJ_000738000	1218.11	0.276156	0.089402	3.27473	0.0163062
EmuJ_000934900	31.4185	0.627483	1.18806	3.27348	0.0163062
EmuJ_000922060	2.94872	0.293581	1.79745	3.27827	0.0161605
EmuJ_000346600	117.182	0.551471	0.233897	3.2815	0.0160023
EmuJ_000744400	718.859	0.343106	0.114635	3.28477	0.0158676
EmuJ_001074400	37.5274	0.641129	0.409105	3.28434	0.0158676
EmuJ_001012300	2475.49	0.230922	0.0728957	3.29591	0.0153021
EmuJ_000523700	17068.4	0.31302	0.102495	3.29764	0.0152573
EmuJ_000524000	250.924	0.485648	0.181691	3.30041	0.0151567
EmuJ_001199300	54.2024	0.593355	0.282952	3.30446	0.0149883
EmuJ_001182800	2765.67	0.315919	0.103115	3.31002	0.0147173
EmuJ_000073800	3.29518	0.270024	1.72771	3.31135	0.0147053
EmuJ_001168600	5.54754	0.597878	0.945107	3.31117	0.0147053
EmuJ_000978300	743.917	0.366202	0.122834	3.32005	0.0143391
EmuJ_000612300	65.2744	0.585635	0.253707	3.32788	0.0140583
EmuJ_000944200	635.853	0.453704	0.162113	3.33211	0.0138925
EmuJ_000468300	1993.18	0.256702	0.0808124	3.33395	0.0138429
EmuJ_000813200	680.74	0.464495	0.168129	3.3386	0.0136864
EmuJ_000945200	2545.02	0.26542	0.0835618	3.34585	0.013401
EmuJ_000330200	4349.72	0.322145	0.104089	3.34809	0.0133158
EmuJ_000349200	5.88446	0.620542	1.12093	3.35134	0.0131827
EmuJ_000951700	993.995	0.393799	0.133289	3.3528	0.013136
EmuJ_001186600	13.0077	0.699526	0.507443	3.36363	0.0126691
EmuJ_000909200	288.134	0.478588	0.173729	3.36643	0.0125675
EmuJ_000424600	11.1337	0.574992	0.701647	3.36881	0.0124809
EmuJ_000890600	133.801	0.525837	0.205882	3.37209	0.0123544
EmuJ_000931800	2508.66	0.383527	0.12727	3.37955	0.0120446
EmuJ_000670700	124.83	0.486086	0.17443	3.38308	0.0119525
EmuJ_000186900	49.8632	0.592211	0.266833	3.39295	0.0115927
EmuJ_000772400	99.479	0.544471	0.20847	3.39289	0.0115927
EmuJ_001176300	74.8016	0.601447	0.273348	3.39718	0.011492
EmuJ_001172400	10.9724	0.397504	1.00039	3.39868	0.0114492
EmuJ_000032900	7.74649	0.588	0.730164	3.4007	0.0113852
EmuJ_000194350	911.562	0.401937	0.134231	3.4019	0.0113549
EmuJ_001027800	45.0132	0.66509	0.337051	3.40397	0.0112893
EmuJ_000723900	999.763	0.368177	0.119781	3.40579	0.0112541
EmuJ_001006800	3052.81	0.377922	0.123787	3.40653	0.0112433
EmuJ_000156700	7.84021	0.649399	0.88559	3.41019	0.0111227
EmuJ_001135600	51.372	0.598731	0.259057	3.40996	0.0111227
EmuJ_001173500	1888.75	0.342253	0.108861	3.42391	0.0106615
EmuJ_001170600	484.026	0.350777	0.111871	3.4262	0.0106027
EmuJ_000473600	1504.28	0.503403	0.184529	3.4259	0.0106027
EmuJ_001045300	3620.49	0.303396	0.0944801	3.42759	0.0105936
EmuJ_000337400	14924.9	0.245468	0.074423	3.43649	0.0102704
EmuJ_000500200	389.049	0.400251	0.131134	3.43802	0.0102309
EmuJ_000211700	10.1095	0.809243	0.619864	3.4422	0.0100922
EmuJ_000096200	89.2404	0.631304	0.261728	3.4456	0.00998414
EmuJ_001164600	59.5442	0.64261	0.348985	3.45001	0.00984031
EmuJ_000206900	17.9297	0.698078	0.436356	3.45492	0.00969813
EmuJ_000060500	1748.52	0.39715	0.129435	3.45625	0.00966809
CDKD1.14	866.438	0.294039	0.0902202	3.46043	0.00958951
EmuJ_002222800	632.811	0.530065	0.196554	3.46113	0.00958207
EmuJ_001122800	426.695	0.362198	0.114501	3.47678	0.00908853
EmuJ_000206800	106.188	0.529841	0.191878	3.47655	0.00908853
EmuJ_000218600	872.949	0.399168	0.129163	3.47905	0.00906198
EmuJ_000489200	1513.81	0.341479	0.106526	3.47861	0.00906198
EmuJ_001004300	334.476	0.514057	0.184941	3.4801	0.00906198
EmuJ_000349700	609.478	0.463452	0.157553	3.48311	0.00897811
EmuJ_000846200	455.734	0.381997	0.121972	3.48655	0.00889669
EmuJ_001015200	1764.47	0.325553	0.100441	3.49002	0.00881509
EmuJ_000264300	6215.94	0.350672	0.109487	3.49154	0.00879836
EmuJ_000626500	51.9552	0.631414	0.27802	3.50194	0.00852672
EmuJ_000809100	385.799	0.324988	0.0998204	3.50375	0.00848519
EmuJ_000798500	1221.79	0.243664	0.0722759	3.50552	0.0084453
EmuJ_001031000	3902.53	0.328065	0.10064	3.50962	0.00836412
EmuJ_000098100	1969.78	0.368035	0.115253	3.51282	0.00828008
EmuJ_000707300	809.259	0.297197	0.0895327	3.51988	0.00810984
EmuJ_000240400	400.15	0.414938	0.132639	3.5252	0.00797962
EmuJ_000059500	1451.46	0.261139	0.0773882	3.52802	0.00792618
EmuJ_002185000	45.9353	0.719842	0.353828	3.52864	0.00792313
EmuJ_000592800	49.6165	0.658011	0.266909	3.53014	0.00789383
EmuJ_000674400	123.338	0.589039	0.228282	3.53122	0.00787714
EmuJ_000249800	1263.56	0.305268	0.0920559	3.53139	0.00787714
EmuJ_000664000	21.6536	0.729264	0.610212	3.53542	0.00778388
EmuJ_000476800	1345.96	0.323977	0.0982516	3.53886	0.00769838
EmuJ_001064300	3.26313	0.363424	1.77329	3.54093	0.00765346
EmuJ_000925400	11.4032	0.833769	0.718835	3.54667	0.00750358
EmuJ_000107600	1216.91	0.303863	0.0909981	3.55011	0.00742097
EmuJ_000572500	325.826	0.414213	0.132559	3.55071	0.00741871
EmuJ_002124000	10.6622	0.781635	0.571674	3.56148	0.00716387
EmuJ_000430600	18.6232	0.787837	0.479027	3.57492	0.00687746
EmuJ_000982000	55.522	0.669747	0.298813	3.57483	0.00687746
EmuJ_000497100	4066.49	0.355838	0.10787	3.58846	0.00662183
EmuJ_000489900	705.289	0.298155	0.0879482	3.59085	0.00658872
EmuJ_000550600	21.7928	0.784115	0.385195	3.59179	0.00657854
EmuJ_000720900	32.7693	0.776264	0.469486	3.60864	0.00621727
EmuJ_000064150	10.5749	0.661496	1.09291	3.61163	0.00615884
EmuJ_000659800	1868.73	0.22954	0.0654558	3.62031	0.00598104
EmuJ_000830900	6971.38	0.214575	0.0608756	3.6241	0.00592106
EmuJ_000733200	5.75132	0.696896	0.77989	3.62401	0.00592106
EmuJ_000449000	1488.62	0.228766	0.0649354	3.63488	0.00570907
EmuJ_000091600	5133.18	0.319711	0.0938094	3.63451	0.00570907
EmuJ_000520450	2612.91	0.409847	0.12601	3.64167	0.00560162
EmuJ_000854400	627.643	0.334025	0.0979809	3.65342	0.00538495
EmuJ_000440000	6301.46	0.570778	0.204804	3.6638	0.00519328
EmuJ_000747100	10.5067	0.810751	0.577949	3.66468	0.00518668
EmuJ_000218100	111.899	0.616938	0.243303	3.66705	0.00515003
EmuJ_000364800	61.2342	0.606554	0.221862	3.67003	0.00511389
EmuJ_000460100	4837.91	0.474671	0.150986	3.66941	0.00511389
EmuJ_000358500	4924.71	0.25536	0.0722525	3.6745	0.00504589
EmuJ_000282400	7.23404	0.854546	0.864617	3.6767	0.00501361
EmuJ_000494100	30.8806	0.778217	0.494757	3.6904	0.00476154
EmuJ_000317100	28.2396	0.805889	0.503777	3.69146	0.00475228
EmuJ_000206600	50.7642	0.72157	0.330877	3.69413	0.00471296
EmuJ_000892500	151.08	0.601715	0.220506	3.69542	0.00469964
EmuJ_000640900	247.351	0.460905	0.143454	3.69885	0.0046572
EmuJ_000885300	37.5746	0.788589	0.438216	3.70237	0.00460318
EmuJ_000210300	1143.46	0.423906	0.128511	3.70783	0.0045254
EmuJ_000992800	39.7338	0.742804	0.316818	3.70871	0.00451976
EmuJ_000761600	2335.13	0.377229	0.111091	3.71414	0.00443387
EmuJ_001156500	22.2204	0.737038	0.376586	3.71717	0.00439096
EmuJ_001005100	1776.15	0.392509	0.1163	3.71852	0.00438724
EmuJ_001180600	616.83	0.483896	0.151814	3.7307	0.00419002
EmuJ_000519900	1771.17	0.42612	0.128283	3.74117	0.00403759
EmuJ_000661500	32.1734	0.73197	0.335277	3.74972	0.00396577
EmuJ_000715500	417.318	0.453691	0.137776	3.75719	0.00386723
EmuJ_001180700	135.607	0.642964	0.246039	3.76001	0.00383278
EmuJ_000918400	504.064	0.360393	0.103461	3.76203	0.00381097
EmuJ_000513300	9.93262	0.856374	0.749342	3.76354	0.00379686
EmuJ_001023500	184.114	0.513975	0.163357	3.7689	0.00372505
EmuJ_000378100	30.5976	0.709891	0.336695	3.77116	0.00371769
EmuJ_000098700	802.669	0.334521	0.0945133	3.78239	0.00358776
EmuJ_000501900	24.4476	0.903918	0.684754	3.78703	0.00353002
EmuJ_000951100	2751	0.41232	0.120637	3.79241	0.00346265
EmuJ_000434100	334.242	0.455904	0.136346	3.7985	0.00339496
EmuJ_000856200	544.283	0.443462	0.131344	3.80422	0.00332553
EmuJ_000809700	16.5682	0.807913	0.52096	3.81266	0.00322955
EmuJ_000970600	514.519	0.385074	0.110103	3.81329	0.00322929
EmuJ_002211900	12.3246	0.746124	0.667101	3.81563	0.00321009
EmuJ_000258700	72.8164	0.694816	0.264395	3.81536	0.00321009
EmuJ_000941000	1178.69	0.427373	0.125041	3.82163	0.00315274
EmuJ_000360800	16.8688	0.806523	0.44546	3.82913	0.00307325
EmuJ_001006900	3280.91	0.417789	0.121353	3.83059	0.00306264
EmuJ_000688100	6464	0.224699	0.0601921	3.83584	0.00300543
EmuJ_001196200	484.392	0.372894	0.104876	3.84053	0.00295593
EmuJ_000529400	2797.25	0.264187	0.0714539	3.84099	0.00295593
EmuJ_001167700	759.654	0.390104	0.110007	3.86416	0.00272476
EmuJ_001169200	61.635	0.730679	0.290644	3.86751	0.00269434
EmuJ_000753100	499.327	0.36176	0.100473	3.87296	0.00265104
EmuJ_000436700	1926.5	0.380862	0.106815	3.87213	0.00265104
EmuJ_000735000	48.6122	0.770143	0.319384	3.87913	0.00259928
EmuJ_001021100	1283.63	0.462193	0.135642	3.88053	0.00259443
EmuJ_001094700	1465	0.237081	0.0628252	3.88539	0.00255547
EmuJ_000641300	48.1673	0.719934	0.370125	3.88615	0.00255405
EmuJ_000932000	3774.23	0.530285	0.163329	3.88715	0.00255405
EmuJ_000716000	46.5322	0.852662	0.603497	3.88648	0.00255405
EmuJ_000912200	2580.82	0.438318	0.125939	3.89932	0.00245093
EmuJ_001117100	25.0066	0.800375	0.353976	3.90135	0.0024369
EmuJ_000765600	8035.3	0.390396	0.109089	3.90246	0.00243217
EmuJ_000999700	19.0262	0.80227	0.492625	3.90332	0.00242998
EmuJ_000772200	265.24	0.562046	0.174905	3.90926	0.00237722
EmuJ_000064100	14.9394	0.876671	0.659324	3.91071	0.00236938
EmuJ_000840800	139.903	0.592128	0.192333	3.91353	0.00235436
EmuJ_000981900	56.0717	0.680463	0.244708	3.93575	0.00215836
EmuJ_000581400	1022.36	0.578467	0.182957	3.94191	0.00210939
EmuJ_000788400	55.2489	0.772318	0.316858	3.94494	0.0020885
EmuJ_001199600	22.6252	0.89307	0.681574	3.94836	0.00206451
EmuJ_001189000	80.6421	0.767642	0.302088	3.95725	0.00199459
EmuJ_000978500	24.6368	0.799818	0.383727	3.97163	0.00188307
EmuJ_000989700	86.0502	0.708219	0.252198	3.97641	0.00186086
EmuJ_000700300	822.479	0.308067	0.0806819	4.0041	0.00167892
EmuJ_000433100	294.741	0.414299	0.11314	4.00525	0.00167548
EmuJ_000098000	31.9379	0.790861	0.471331	4.00533	0.00167548
EmuJ_001059900	64.9234	0.686549	0.238725	4.00667	0.00167486
EmuJ_000087000	62.7986	0.777915	0.293865	4.0077	0.00167222
EmuJ_000394500	350.823	0.494275	0.140581	4.02233	0.00159292
EmuJ_000045700	6.12466	0.378163	1.7624	4.02376	0.00158908
EmuJ_000507000	6208.5	0.242863	0.062096	4.02568	0.00158074
EmuJ_001008800	1541.88	0.238884	0.0610041	4.02583	0.00158074
EmuJ_001003700	28.0592	0.81294	0.344872	4.02857	0.00157047
EmuJ_000316300	4708.37	0.291273	0.0751834	4.03983	0.00150133
EmuJ_000871500	36.5981	0.879947	0.440368	4.05658	0.00140981
EmuJ_000519300	1455.7	0.392766	0.104845	4.05592	0.00140981
EmuJ_000558000	168.946	0.539259	0.154974	4.06625	0.00135669
EmuJ_000205200	7.98544	0.300014	1.48754	4.0667	0.00135669
EmuJ_000854300	778.22	0.460143	0.126464	4.07377	0.00132138
EmuJ_002101000	12.2807	0.905517	0.901914	4.07957	0.00129268
EmuJ_000261800	18.7292	0.829663	0.575535	4.09287	0.00122795
EmuJ_000843800	1381.05	0.249907	0.0627118	4.10362	0.00117575
EmuJ_001192600	11.976	0.753097	0.596974	4.10691	0.00116262
EmuJ_000732900	1626.3	0.418927	0.111256	4.11266	0.00114088
EmuJ_000002000	284.187	0.836471	0.364426	4.12261	0.00109602
EmuJ_001146200	43.3409	0.767941	0.294148	4.12507	0.00108766
EmuJ_001059700	301.159	0.466395	0.126059	4.13181	0.00105946
EmuJ_000535200	26.71	0.901541	0.381945	4.13358	0.00105455
EmuJ_000664050	62.361	0.787037	0.310458	4.14186	0.00102563
EmuJ_000889100	994.033	0.530885	0.149362	4.14137	0.00102563
EmuJ_000175500	2635.49	0.311896	0.0788151	4.14321	0.00102372
EmuJ_000954700	362.664	0.400646	0.104094	4.15309	0.000989684
EmuJ_000699600	265	0.601322	0.178656	4.15946	0.000965497
EmuJ_001076900	91.4641	0.657664	0.203371	4.16561	0.000942801
EmuJ_001124200	36.9718	0.84985	0.420122	4.166	0.000942801
EmuJ_000175200	26.1978	0.957229	0.721913	4.18413	0.000880203
EmuJ_000456800	52.6172	0.775797	0.271804	4.18608	0.000875452
EmuJ_000219000	10.6324	0.916803	0.791439	4.19121	0.000858663
EmuJ_000969700	3363.11	0.553518	0.155848	4.19775	0.000839597
EmuJ_000618800	1658.75	0.29687	0.0735377	4.2028	0.000823761
EmuJ_000819700	1484.33	0.684224	0.219768	4.21414	0.000791113
EmuJ_001065900	648.879	0.569341	0.16005	4.21948	0.000775846
EmuJ_000749600	90.7562	0.717288	0.230889	4.21928	0.000775846
EmuJ_001025400	60.1489	0.757502	0.273258	4.23488	0.000733496
EmuJ_001130200	2952.57	0.428108	0.110315	4.238	0.000725809
EmuJ_000093500	61.5264	0.774227	0.256351	4.24836	0.000697689
EmuJ_000165100	35.6297	0.831016	0.35143	4.26314	0.000661184
EmuJ_002134000	49.0325	0.775619	0.275824	4.26189	0.000661184
EmuJ_001136200	181.276	0.565349	0.155683	4.26534	0.000657726
EmuJ_000132600	15.2751	0.974989	0.639974	4.26875	0.000649977
EmuJ_002155400	12.2821	0.868974	0.88324	4.27521	0.000633573
EmuJ_001084700	114.933	0.619658	0.175079	4.27924	0.000624361
EmuJ_000610700	663.405	0.581209	0.161682	4.28943	0.000600522
EmuJ_000816200	1583.38	0.364037	0.0899766	4.29161	0.000596727
EmuJ_000905200	1006.11	0.572647	0.157871	4.29691	0.000588815
EmuJ_000467000	74.421	0.874107	0.327885	4.30132	0.000579232
EmuJ_000245800	3486.66	0.298981	0.072232	4.30274	0.000577581
EmuJ_001190600	498.254	0.64267	0.186497	4.31574	0.000546558
EmuJ_000131300	34.4439	0.879935	0.692479	4.31645	0.000546558
EmuJ_000156600	1353.6	0.535598	0.143039	4.32151	0.000538204
EmuJ_000188900	2420.96	0.225802	0.0530537	4.34694	0.00048469
EmuJ_000320140	1419.04	0.26783	0.0634502	4.34984	0.000480064
EmuJ_000401700	136.009	0.84167	0.342742	4.35426	0.000473927
EmuJ_001138300	879.273	0.402389	0.0991571	4.35558	0.000472827
EmuJ_000831100	17.9706	0.952055	0.673734	4.35749	0.000470466
EmuJ_000154000	294.356	0.64514	0.183775	4.3709	0.00044412
EmuJ_000482200	343.567	0.46958	0.118559	4.37558	0.000437937
EmuJ_000041350	50.3007	0.813096	0.309319	4.38425	0.000422445
EmuJ_000363200	1249.2	0.380862	0.0923732	4.38786	0.000417058
EmuJ_001092000	3203.36	0.617324	0.171157	4.39308	0.000408715
EmuJ_000388600	122.154	0.717701	0.214899	4.41425	0.000373533
EmuJ_000643500	1984.11	0.463356	0.115029	4.43051	0.000349108
EmuJ_000086800	1872.68	0.442136	0.108637	4.43277	0.000348146
EmuJ_002177300	42.2936	0.924708	0.346891	4.44168	0.000336641
EmuJ_001033800	19.1328	0.954191	0.47092	4.44796	0.000329521
EmuJ_000442600	18.587	0.896481	0.452262	4.45154	0.000326655
EmuJ_000673900	7.1486	0.576218	1.75937	4.45394	0.000324307
EmuJ_000998900	3496.31	0.505493	0.126993	4.45942	0.00031738
EmuJ_000145900	118.855	0.735068	0.222381	4.46426	0.000314067
EmuJ_000228700	1789.94	0.676865	0.192644	4.4667	0.000312184
EmuJ_001036300	1528.12	0.47789	0.116766	4.50766	0.000262591
EmuJ_000626000	1696.81	0.304519	0.0696632	4.53185	0.00023719
EmuJ_000725600	567.527	0.587997	0.152052	4.54015	0.000230354
EmuJ_000356000	360.959	0.467858	0.112655	4.53891	0.000230354
EmuJ_001015050	2173.63	0.459619	0.11002	4.55589	0.000218029
EmuJ_000544200	22.9661	1.03643	0.556204	4.56572	0.000208956
EmuJ_001190700	14.0696	1.07039	0.562597	4.56924	0.000206525
EmuJ_000621700	8.55593	1.00615	0.720982	4.56909	0.000206525
EmuJ_000797500	332.837	0.608012	0.155238	4.59383	0.000187576
EmuJ_001034700	322.163	0.643185	0.168355	4.61104	0.000175035
EmuJ_000963300	15.7891	0.991739	0.511287	4.63071	0.000160657
EmuJ_000788500	151.444	0.755739	0.215703	4.63735	0.000157743
EmuJ_000876200	1110.27	0.321328	0.0716013	4.66139	0.000141041
EmuJ_000376600	1830.63	0.439377	0.10156	4.66452	0.000139566
EmuJ_000475200	3327.57	0.384747	0.0868964	4.67991	0.000130709
EmuJ_000871400	146.86	0.688274	0.179015	4.68075	0.000130709
EmuJ_001091200	171.62	0.853405	0.258019	4.71738	0.000110894
EmuJ_000992300	597.005	0.416542	0.0939663	4.72322	0.000108275
EmuJ_000460000	838.606	0.625564	0.155981	4.72801	0.000106267
EmuJ_001014900	739.268	0.804208	0.242815	4.73082	0.000105834
EmuJ_000407400	396.359	0.69929	0.182005	4.7499	9.67978e-05
EmuJ_001146400	338.488	0.609293	0.148365	4.75731	9.37746e-05
EmuJ_001198400	27.0043	0.963229	0.413423	4.77186	8.85624e-05
EmuJ_000446500	953.27	0.668189	0.169274	4.77359	8.8244e-05
EmuJ_000922600	1596.06	0.407367	0.0904464	4.7813	8.53583e-05
EmuJ_000317400	24.771	1.20331	0.726756	4.78319	8.4991e-05
EmuJ_000516900	73.8982	0.944656	0.330416	4.79918	7.92905e-05
EmuJ_000109200	1124.09	0.65314	0.161159	4.81587	7.44772e-05
EmuJ_000456200	6.64564	0.753558	1.58631	4.84273	6.54243e-05
EmuJ_000124300	2099.36	0.639055	0.155815	4.84394	6.53705e-05
EmuJ_000547400	98.2577	0.821299	0.221966	4.86266	6.04447e-05
EmuJ_000823000	2112.37	0.495408	0.111274	4.86642	5.96293e-05
EmuJ_000341000	224.977	0.54472	0.124108	4.87059	5.87023e-05
EmuJ_002179200	8.36039	1.1193	0.711712	4.87177	5.86736e-05
EmuJ_000296800	14.8548	1.01846	0.533293	4.87248	5.86736e-05
EmuJ_000755400	544.158	0.403488	0.0874095	4.87624	5.79982e-05
EmuJ_000083000	35.0742	0.989142	0.396202	4.89152	5.42748e-05
EmuJ_000059900	82.5185	0.883726	0.263931	4.89822	5.27517e-05
EmuJ_001154300	6.8682	1.17686	0.84884	4.90655	5.08493e-05
EmuJ_001134800	394.577	0.500489	0.11087	4.91292	4.95063e-05
EmuJ_000407300	275.332	0.0321074	5.13433	4.91707	4.87472e-05
EmuJ_000083700	11.9859	1.04549	0.745497	4.94256	4.35333e-05
EmuJ_000277800	615.046	0.0204521	5.13431	4.94998	4.21529e-05
EmuJ_000551500	768.056	0.486325	0.106053	4.96823	3.86015e-05
EmuJ_000786400	16.2243	1.07873	0.690471	4.97874	3.67799e-05
EmuJ_000233700	1152.88	0.643129	0.150494	4.98179	3.64229e-05
EmuJ_000675500	526.692	0.839745	0.236695	4.98595	3.5862e-05
EmuJ_000344700	247.972	0.607911	0.138844	4.98756	3.57792e-05
EmuJ_000222700	104.537	0.84584	0.229573	4.98979	3.55856e-05
EmuJ_000776000	84.3609	0.931993	0.27406	4.99974	3.40184e-05
EmuJ_000868200	2447.61	0.334647	0.0691923	5.00957	3.29188e-05
EmuJ_001156400	42.7403	1.006	0.327434	5.01494	3.22139e-05
EmuJ_000349000	17.7871	1.11833	0.45042	5.01663	3.21338e-05
EmuJ_000865800	24.5414	1.14015	0.616956	5.05231	2.68436e-05
EmuJ_002136500	50.4827	0.91717	0.277963	5.05648	2.64313e-05
EmuJ_000674000	20.1318	1.22665	0.548838	5.05849	2.63228e-05
EmuJ_000259400	55.7809	1.01646	0.327235	5.07878	2.38155e-05
EmuJ_000247500	29.9714	1.15541	0.636582	5.09289	2.22537e-05
EmuJ_000382000	159.761	0.709432	0.16557	5.11608	2.03505e-05
EmuJ_000848200	293.029	0.838071	0.214955	5.13458	1.85724e-05
EmuJ_001177400	68.81	0.864879	0.215977	5.1596	1.65932e-05
EmuJ_000829500	707.124	0.63162	0.138962	5.19737	1.37433e-05
EmuJ_000673800	14.7211	1.30449	0.637668	5.21512	1.25789e-05
EmuJ_000631800	1317	0.652692	0.142598	5.25738	1.02232e-05
EmuJ_000946600	4845.74	0.312393	0.0609484	5.26981	9.62442e-06
EmuJ_001153700	7.78072	1.30354	0.828733	5.27108	9.62442e-06
EmuJ_000821700	122.668	0.837649	0.204918	5.27307	9.59485e-06
EmuJ_001029300	52.6724	0.999415	0.28599	5.27571	9.5284e-06
EmuJ_000380200	53.41	0.907804	0.224799	5.27573	9.5284e-06
EmuJ_000842500	19.5715	1.169	0.836603	5.28104	9.4649e-06
EmuJ_000191100	555.464	0.713094	0.161483	5.27969	9.4649e-06
EmuJ_000085700	132.798	0.800351	0.190251	5.30309	8.52156e-06
EmuJ_000165500	1897.34	0.513416	0.104696	5.30733	8.39088e-06
EmuJ_000867100	1466.1	0.568801	0.118441	5.30948	8.35799e-06
EmuJ_002202000	17.9117	1.2502	0.455961	5.33852	7.35582e-06
EmuJ_001153600	8.38098	1.32767	0.755151	5.3418	7.28309e-06
EmuJ_000938000	51.4662	1.30548	0.581589	5.35238	6.98435e-06
EmuJ_000248900	34.2971	1.15585	0.383513	5.37082	6.35913e-06
EmuJ_001154000	8.62777	1.3576	0.75501	5.4202	4.87116e-06
EmuJ_000451400	39.896	1.28099	0.46181	5.44831	4.19632e-06
EmuJ_000913200	91.3692	0.969691	0.23908	5.47164	3.72953e-06
EmuJ_000616700	580.466	0.555578	0.110409	5.4762	3.68039e-06
EmuJ_002202500	81.5182	0.930243	0.22062	5.50087	3.22897e-06
EmuJ_000390600	1299.34	0.616955	0.124665	5.5212	2.90245e-06
EmuJ_001146900	25.7024	1.18268	0.370274	5.52666	2.86478e-06
EmuJ_000686400	87.4887	0.916011	0.216621	5.52878	2.85635e-06
EmuJ_001023550	113.492	0.886336	0.207889	5.55162	2.55394e-06
EmuJ_000913400	448.043	0.609775	0.121958	5.57351	2.27402e-06
EmuJ_000359100	15.4383	1.35047	0.592747	5.615	1.80745e-06
EmuJ_000263600	15.7666	1.49729	0.673077	5.61963	1.77662e-06
EmuJ_002154300	28.1405	1.17962	0.367201	5.6593	1.43868e-06
EmuJ_000632900	65.0332	1.03594	0.269051	5.70184	1.15587e-06
EmuJ_000536500	32.8427	1.1919	0.442105	5.71879	1.06785e-06
EmuJ_000659400	464.719	0.528878	0.0986845	5.75377	8.77746e-07
EmuJ_000735900	16.9056	1.46337	0.685052	5.82788	5.828e-07
EmuJ_000827550	1097.69	0.854641	0.180358	5.85777	5.03276e-07
EmuJ_000554900	250.033	0.724152	0.139684	5.9108	3.73531e-07
EmuJ_001068000	149.224	0.847731	0.173302	5.932	3.32127e-07
EmuJ_000239800	50.7374	1.08642	0.252324	5.96463	2.75264e-07
EmuJ_000876300	87.9221	1.06199	0.236753	5.99184	2.35673e-07
EmuJ_001060700	78.5822	1.14049	0.313454	6.00669	2.20256e-07
EmuJ_000363800	95.1462	1.23538	0.305332	6.04394	1.81513e-07
EmuJ_000348500	25.1627	1.37345	0.357463	6.11765	1.16059e-07
EmuJ_000670300	31.1921	1.33901	0.409015	6.16452	8.7509e-08
EmuJ_000804600	58.978	1.06968	0.234337	6.16603	8.7509e-08
EmuJ_000093400	26.2347	1.43383	0.460171	6.16969	8.6927e-08
EmuJ_000900700	61.2619	1.1692	0.282635	6.2043	7.16837e-08
EmuJ_000687700	118.384	1.15871	0.272886	6.23235	6.07739e-08
EmuJ_000797400	180.256	0.900169	0.173263	6.2424	5.85971e-08
EmuJ_000887600	44.5847	1.29199	0.315847	6.27247	4.90135e-08
EmuJ_000763700	241.201	0.717361	0.124536	6.38573	2.38693e-08
EmuJ_000035500	12.8637	1.65755	0.634707	6.41736	1.99809e-08
EmuJ_000178000	169.755	1.13569	0.239777	6.41777	1.99809e-08
EmuJ_000484500	22.856	1.70089	0.64307	6.42718	1.93084e-08
EmuJ_000826600	14.9561	1.66014	0.738367	6.46777	1.5243e-08
EmuJ_001030900	2321.49	0.529982	0.0863194	6.48412	1.38984e-08
EmuJ_000471900	80.8615	1.13071	0.234803	6.49426	1.34273e-08
EmuJ_002185300	31.9351	1.38255	0.337745	6.51904	1.15789e-08
EmuJ_000179700	23.2287	1.61984	0.618739	6.52341	1.14407e-08
EmuJ_002101500	164.324	0.953971	0.172406	6.57634	8.16747e-09
EmuJ_000951300	124.14	1.13087	0.235487	6.58363	7.91524e-09
EmuJ_000296100	41.2326	1.34133	0.303196	6.66478	4.73906e-09
EmuJ_000779400	159.031	1.0478	0.192785	6.7768	2.32596e-09
EmuJ_001156800	83.6159	1.12609	0.210597	6.8002	2.0174e-09
EmuJ_000129700	128.13	1.18413	0.228052	6.81988	1.79537e-09
EmuJ_000348800	37.0936	1.49883	0.31962	6.96407	6.6497e-10
EmuJ_000131350	158.67	1.34357	0.293262	7.01619	4.68382e-10
EmuJ_000348400	37.0877	1.53255	0.317298	7.13953	1.96563e-10
EmuJ_000784500	305.921	1.04733	0.175566	7.18794	1.41127e-10
EmuJ_000247600	54.054	1.43897	0.285227	7.37474	3.69732e-11
EmuJ_000151200	823.188	0.70255	0.10178	7.42978	2.5007e-11
EmuJ_000848800	60.4237	1.49628	0.301559	7.508	1.41377e-11
EmuJ_001014200	51.7765	1.74584	0.394097	7.51679	1.35497e-11
EmuJ_000263700	1144.48	0.832195	0.120762	7.61323	6.79236e-12
EmuJ_000829000	219.239	1.03352	0.153359	7.78227	1.91049e-12
EmuJ_000165600	304.292	1.02317	0.147884	7.97329	4.2621e-13
EmuJ_000951900	2162.13	0.67117	0.0888442	8.00372	3.42791e-13
EmuJ_000070500	147.253	1.32421	0.207798	8.16375	9.799e-14
EmuJ_000115400	193.277	1.24977	0.185404	8.24731	5.21354e-14
EmuJ_002133500	75.6927	1.38749	0.213067	8.25665	4.98797e-14
EmuJ_000993700	63.3284	1.406	0.219216	8.31026	3.29284e-14
EmuJ_001128050	156.617	1.20725	0.174944	8.33606	2.74648e-14
EmuJ_001156900	162.608	1.33294	0.192959	8.49931	7.36557e-15
EmuJ_000096500	54.5783	1.76342	0.322461	8.61408	2.83627e-15
EmuJ_001015400	127.183	1.6872	0.273809	8.62186	2.76526e-15
EmuJ_000837600	2075.74	1.07268	0.141638	8.66494	1.98263e-15
EmuJ_001140200	117.549	1.49027	0.217592	8.70539	1.45502e-15
EmuJ_000488400	275.456	1.17306	0.154013	8.84604	4.37756e-16
EmuJ_000676100	179.35	1.06112	0.133461	8.88738	3.17932e-16
EmuJ_000054600	214.875	1.39053	0.191629	8.95351	1.84716e-16
EmuJ_000547100	558.919	1.43028	0.196259	9.06641	6.98574e-17
EmuJ_000492500	406.682	1.09443	0.135268	9.10502	5.20456e-17
EmuJ_000975900	935.145	1.1969	0.15019	9.21177	2.06486e-17
EmuJ_000183300	469.759	1.12181	0.130399	9.57376	7.10948e-19
EmuJ_000216000	141.747	1.42576	0.178162	9.60268	5.78479e-19
EmuJ_000325700	147.193	1.83916	0.256914	9.73566	1.70921e-19
EmuJ_002194100	325.169	1.39504	0.168915	9.85254	5.86595e-20
EmuJ_000626400	365.803	1.07987	0.120372	9.88908	4.48278e-20
EmuJ_000364900	344.867	1.24298	0.142502	9.9115	3.98018e-20
EmuJ_000867000	146.949	1.58906	0.191954	10.0001	1.8378e-20
EmuJ_001052400	590.883	1.20058	0.133532	10.1426	4.92832e-21
EmuJ_000603400	432.882	1.13864	0.122738	10.2416	2.07689e-21
EmuJ_000823500	190.855	2.02103	0.240816	11.1669	1.1428e-25
EmuJ_000054700	348.411	1.86524	0.207715	11.3069	2.92715e-26
EmuJ_000104400	218.149	1.63015	0.168715	11.4242	1.01852e-26
EmuJ_000130900	85.9398	2.27965	0.264351	11.9288	4.04209e-29
EmuJ_000677000	145.29	2.04223	0.172419	13.8594	1.07746e-39
