# Supplementary material for: Deciphering the role of miR-71 in Echinococcus multilocularis early development in vitro
Source: PLoS Negl Trop Dis. 2019 Dec 27;13(12):e0007932. doi: 10.1371/journal.pntd.0007932 (PMC6957206; doi:10.1371/journal.pntd.0007932)
Supplement: S7 Table — (XLSX) [file pntd.0007932.s013.xlsx]

## Sheet: Predicted targetes
Supplementary Table S7: Bioinformatic target prediction for miR-71 in Echinococcus multilocularis genome
miRNA	ID	Description	score	energy	miRNA_start	miRNA_end	UTR_start	UTR_end	alin length	Identity
>miR-71-5p	EmuJ_000006800	Fatty acid desaturase type 1	146	-20.42	2	21	209	226	19	78.95%
>miR-71-5p	EmuJ_000041400	DDB1 and CUL4 associated factor 12	161	-23.78	2	19	257	281	20	85.00%
>miR-71-5p	EmuJ_000056650	EGF region	153	-19.13	2	21	5	26	20	90.00%
>miR-71-5p	EmuJ_000065000	Probable glucosamine 6 phosphate	156	-20.24	2	19	74	94	17	88.24%
>miR-71-5p	EmuJ_000066600	AMME syndrome candidate locus tag 1 protein	155	-20.31	2	21	77	101	22	72.73%
>miR-71-5p	EmuJ_000083600	Sterile alpha motif SAM	154	-21.79	2	18	18	41	19	78.95%
>miR-71-5p	EmuJ_000085500	Expressed conserved protein	163	-26.61	2	21	25	49	22	77.27%
>miR-71-5p	EmuJ_000085700	Frizzled 10	165	-23.33	2	19	169	191	18	88.89%
>miR-71-5p	EmuJ_000086800	Syntaxin 5	149	-20.94	2	17	38	57	15	86.67%
>miR-71-5p	EmuJ_000091300	Expressed protein	168	-27.05	2	21	224	245	19	84.21%
>miR-71-5p	EmuJ_000094900	Low density lipoprotein receptor protein	159	-20.45	2	21	22	44	20	85.00%
>miR-71-5p	EmuJ_000100000	Protein RER1	154	-17.77	2	21	19	42	21	80.95%
>miR-71-5p	EmuJ_000105000	Mixed lineage leukemia protein mll	159	-19.43	2	21	137	159	20	80.00%
>miR-71-5p	EmuJ_000109300	Son of sevenless 1	157	-21.02	2	21	17	39	21	76.19%
>miR-71-5p	EmuJ_000113400	Clathrin interactor 1	158	-21.62	2	21	30	54	22	86.36%
>miR-71-5p	EmuJ_000116800	Zinc finger CCCH type	162	-22.97	2	21	272	292	19	89.47%
>miR-71-5p	EmuJ_000118500	Cyclin y	153	-18	2	18	1	15	16	87.50%
>miR-71-5p	EmuJ_000121600	DnaJ Hsp40 subfamily C member	154	-17.17	2	17	12	32	15	86.67%
>miR-71-5p	EmuJ_000123600	Dual specificity mitogen activated protein	161	-24.91	2	21	63	88	23	82.61%
>miR-71-5p	EmuJ_000124300	CTR1 high affinity copper uptake protein 1	169	-25.05	2	21	26	47	20	85.00%
>miR-71-5p	EmuJ_000126920	Cytosolic Fe S cluster assembly factor NUBP2	149	-18.89	2	20	236	259	20	75.00%
>miR-71-5p	EmuJ_000135300	Rabenosyn 5	154	-19.72	2	20	85	107	19	78.95%
>miR-71-5p	EmuJ_000140600	Hypothetical transcript	167	-19.07	2	21	25	48	21	85.71%
>miR-71-5p	EmuJ_000141900	Vacuolar protein sorting associated protein 25	161	-23.05	2	19	24	46	18	83.33%
>miR-71-5p	EmuJ_000142100		157	-24.53	2	21	217	242	23	78.26%
>miR-71-5p	EmuJ_000142600	Vacuolar protein sorting associated protein 25	161	-23.05	2	19	25	47	18	83.33%
>miR-71-5p	EmuJ_000145900	Glutamate receptor interacting protein 1	156	-17.48	2	19	186	206	17	88.24%
>miR-71-5p	EmuJ_000154000	E3 ubiquitin protein ligase MARCH8	149	-23.46	2	21	33	54	20	85.00%
>miR-71-5p	EmuJ_000162100	Expressed protein	156	-19.24	2	18	162	184	17	82.35%
>miR-71-5p	EmuJ_000163700	Rossmann alpha beta alpha sandwich fold	172	-24.13	2	21	20	41	19	89.47%
>miR-71-5p	EmuJ_000165500	USP6 N terminal protein	155	-17.67	2	21	27	50	21	80.95%
>miR-71-5p	EmuJ_000166600	Bifunctional polynucleotide	156	-20.37	2	15	53	73	13	92.31%
>miR-71-5p	EmuJ_000167000	Locus tagral transcription factor iih subunit 5	146	-18.4	2	13	191	211	11	90.91%
>miR-71-5p	EmuJ_000174700	Chromobox protein 2	158	-19.35	2	21	41	61	19	78.95%
>miR-71-5p	EmuJ_000185450	Transcription factor iib	158	-17.95	2	21	266	286	19	84.21%
>miR-71-5p	EmuJ_000191100	Transcription factor SOX 14	155	-17.96	2	20	12	33	18	83.33%
>miR-71-5p	EmuJ_000193300	NAD kinase	164	-21.51	2	18	12	35	18	88.89%
>miR-71-5p	EmuJ_000203000	Epidermal growth factor receptor kinase	159	-19.91	2	21	208	230	20	80.00%
>miR-71-5p	EmuJ_000203600	Calcium binding protein 39	158	-17.43	2	21	192	212	19	84.21%
>miR-71-5p	EmuJ_000208400	F box:WD repeat containing protein	162	-22.01	2	21	115	135	19	89.47%
>miR-71-5p	EmuJ_000223100	Deoxynucleotidyltransferase terminal interacting	154	-20.02	2	15	28	49	13	92.31%
>miR-71-5p	EmuJ_000227500	Expressed protein	156	-18.58	2	21	177	198	19	78.95%
>miR-71-5p	EmuJ_000228700	Leucine rich repeat typical subtype	156	-20.33	2	20	25	46	19	84.21%
>miR-71-5p	EmuJ_000234100	Nuclear hormone receptor family member nhr 41	154	-17.63	2	19	205	226	17	82.35%
>miR-71-5p	EmuJ_000239200	Hypothetical transcript	155	-19.19	2	21	28	51	21	76.19%
>miR-71-5p	EmuJ_000243500	Hypothetical transcript	161	-21.49	2	21	31	52	20	85.00%
>miR-71-5p	EmuJ_000250800	Serine:threonine protein kinase	154	-17.41	2	15	218	239	13	84.62%
>miR-71-5p	EmuJ_000252500	Proteasome prosome macropain subunit beta	163	-19.27	2	20	132	153	18	83.33%
>miR-71-5p	EmuJ_000263500	Ormdl protein	148	-17.03	2	17	63	84	15	86.67%
>miR-71-5p	EmuJ_000271700	Hypothetical transcript	161	-21.86	2	21	105	126	20	85.00%
>miR-71-5p	EmuJ_000286300		149	-18.27	2	15	126	148	14	92.86%
>miR-71-5p	EmuJ_000294600	Dual specificity tyrosine-phosphorylation-regulated kinase 1a	163	-18.36	2	21	156	179	21	76.19%
>miR-71-5p	EmuJ_000303400	WD repeat containing protein 20	158	-17.22	2	19	9	30	17	88.24%
>miR-71-5p	EmuJ_000318750	Ig-like	160	-20.45	2	21	242	263	19	84.21%
>miR-71-5p	EmuJ_000322700	Leucine rich repeat protein 1	156	-19.36	2	19	12	32	17	94.12%
>miR-71-5p	EmuJ_000323400	Leucine rich repeat protein 1	156	-19.36	2	19	13	33	17	94.12%
>miR-71-5p	EmuJ_000325100	Tubulin specific chaperone E	147	-18.68	2	21	21	43	20	70.00%
>miR-71-5p	EmuJ_000331400	Scaffold protein salvador	164	-17.82	2	18	226	248	17	88.24%
>miR-71-5p	EmuJ_000335400		159	-19.33	2	20	91	112	18	83.33%
>miR-71-5p	EmuJ_000336100	Expressed protein	158	-21.13	2	19	21	42	17	88.24%
>miR-71-5p	EmuJ_000339900	Tubulin alpha	149	-18.1	2	19	181	203	18	83.33%
>miR-71-5p	EmuJ_000344200	WD repeat containing protein 55	151	-17.81	2	20	106	127	18	77.78%
>miR-71-5p	EmuJ_000356900	Expressed protein	168	-25.14	2	19	226	246	17	94.12%
>miR-71-5p	EmuJ_000357200	Peptidase M neutral zinc metallopeptidases zinc binding site	146	-20.42	2	21	209	226	19	78.95%
>miR-71-5p	EmuJ_000359860	Expressed protein	146	-17.69	2	20	40	63	20	70.00%
>miR-71-5p	EmuJ_000390600	Zinc finger C2H2 type	153	-17.66	2	19	18	41	19	78.95%
>miR-71-5p	EmuJ_000405700	Deoxyribonuclease	152	-17.09	2	19	45	68	19	84.21%
>miR-71-5p	EmuJ_000407300	Actin	148	-17.98	2	21	75	93	19	78.95%
>miR-71-5p	EmuJ_000425300	Rho GTPase activating protein 1	154	-17.34	2	21	11	31	19	78.95%
>miR-71-5p	EmuJ_000426500	Protein MICAL 3	150	-17.25	2	21	199	222	21	76.19%
>miR-71-5p	EmuJ_000430800	Ras protein Rab 2A	166	-22.64	2	21	86	106	19	89.47%
>miR-71-5p	EmuJ_000434400	Merlin:moesin:ezrin:radixin	157	-18	2	21	38	57	19	78.95%
>miR-71-5p	EmuJ_000437700	Expressed conserved protein	157	-18.74	2	20	123	143	18	88.89%
>miR-71-5p	EmuJ_000437800	Transcription factor SOX 14	147	-18.52	2	16	175	196	14	85.71%
>miR-71-5p	EmuJ_000440000	T-cell immunomodulatory protein	151	-17.37	2	19	14	33	17	82.35%
>miR-71-5p	EmuJ_000440000	T-cell immunomodulatory protein	147	-20.03	2	21	156	180	22	72.73%
>miR-71-5p	EmuJ_000445850	Mitochondrial import inner membrane translocase subunit Tim23 putative	162	-23.16	2	20	24	46	19	84.21%
>miR-71-5p	EmuJ_000456500	G1:S specific cyclin D1	157	-20.16	2	21	59	80	20	80.00%
>miR-71-5p	EmuJ_000457000	Expressed conserved protein	162	-19.13	2	19	182	203	17	82.35%
>miR-71-5p	EmuJ_000458800	Vasodilator stimulated phosphoprotein	155	-22.39	2	21	154	175	21	80.95%
>miR-71-5p	EmuJ_000464000	Protein sys1	168	-19.96	2	21	39	60	19	89.47%
>miR-71-5p	EmuJ_000466500		152	-19.69	2	20	93	114	19	89.47%
>miR-71-5p	EmuJ_000468300	Target of rapamycin complex 2 subunit MAPKAP1	158	-19.99	2	21	5	25	19	84.21%
>miR-71-5p	EmuJ_000473500		167	-20.33	2	20	43	64	18	88.89%
>miR-71-5p	EmuJ_000473600	Sodium dependent phosphate transport protein 1	161	-21.64	2	20	54	74	18	88.89%
>miR-71-5p	EmuJ_000475100	Zinc finger protein	153	-17.32	2	19	26	50	20	75.00%
>miR-71-5p	EmuJ_000475200	Prolactin regulatory element binding protein	152	-17.29	2	14	6	28	13	92.31%
>miR-71-5p	EmuJ_000478300	High density lipoprotein receptor hdl	158	-19.74	2	21	4	27	21	85.71%
>miR-71-5p	EmuJ_000480400	Fibronectin type III domain containing protein	155	-17.21	2	20	75	96	18	77.78%
>miR-71-5p	EmuJ_000481700	Multiple pdz domain protein	156	-23.07	2	21	43	64	19	73.68%
>miR-71-5p	EmuJ_000483300	RPEL repeat	156	-20.75	2	18	42	64	17	88.24%
>miR-71-5p	EmuJ_000484900	TATA element modulatory factor	158	-19.68	2	20	30	54	21	76.19%
>miR-71-5p	EmuJ_000491800	Mitochondrial intermediate peptidase	164	-19.32	2	21	61	82	19	78.95%
>miR-71-5p	EmuJ_000495800		166	-23.38	2	21	262	282	19	84.21%
>miR-71-5p	EmuJ_000523700	ATP binding cassette sub family F	145	-17.84	2	21	20	41	20	75.00%
>miR-71-5p	EmuJ_000526000	5' AMP activated protein kinase subunit beta 1	170	-23.07	2	21	212	232	19	89.47%
>miR-71-5p	EmuJ_000531650		155	-20.82	2	12	73	94	10	100.00%
>miR-71-5p	EmuJ_000536000	Transmembrane BAX inhibitor motif containing	156	-17.1	2	19	270	294	20	80.00%
>miR-71-5p	EmuJ_000544300	Homeobox protein Nkx 2.8	152	-17.63	2	17	1	16	15	86.67%
>miR-71-5p	EmuJ_000555400	Tfiia large subunit	145	-17.99	2	10	46	67	8	100.00%
>miR-71-5p	EmuJ_000555800	Tfiia large subunit	146	-17.27	2	21	29	49	19	78.95%
>miR-71-5p	EmuJ_000568300	F box only protein 8	159	-23.48	2	19	31	52	18	88.89%
>miR-71-5p	EmuJ_000568800	Asparagine rich protein	160	-20.33	2	19	41	61	17	82.35%
>miR-71-5p	EmuJ_000570900		160	-18.18	2	21	43	64	19	84.21%
>miR-71-5p	EmuJ_000574200	Protein Smaug 1	153	-18.78	2	20	18	38	18	77.78%
>miR-71-5p	EmuJ_000583200	Expressed protein	154	-18.33	2	21	197	217	19	84.21%
>miR-71-5p	EmuJ_000588100	Tyrosine protein kinase csk	159	-18.68	2	21	204	227	21	80.95%
>miR-71-5p	EmuJ_000589400	SAGA-associated factor 11	164	-21.83	2	17	53	74	15	93.33%
>miR-71-5p	EmuJ_000602300	Rab GTPase binding effector protein 1	152	-17.74	2	21	18	39	19	78.95%
>miR-71-5p	EmuJ_000602900	Zinc finger C2H2 type	159	-18.37	2	21	74	96	20	75.00%
>miR-71-5p	EmuJ_000607600	Traf and tnf receptor associated protein	163	-18.63	2	21	104	126	20	85.00%
>miR-71-5p	EmuJ_000608100	Aldehyde dehydrogenase	144	-17.13	2	21	94	120	24	70.83%
>miR-71-5p	EmuJ_000610700	PAB dependent polyA specific ribonuclease	154	-19.38	2	21	9	32	21	80.95%
>miR-71-5p	EmuJ_000625150	Leukocyte receptor cluster	158	-20.53	2	19	139	160	17	82.35%
>miR-71-5p	EmuJ_000638200	Zinc phosphodiesterase	156	-21.76	2	20	196	217	19	89.47%
>miR-71-5p	EmuJ_000639900	Defective proboscis extension response	154	-17.34	2	21	210	230	19	84.21%
>miR-71-5p	EmuJ_000640100	Eukaryotic release factor 3 erfs	155	-23.17	2	21	19	41	20	80.00%
>miR-71-5p	EmuJ_000646000	Mitotic checkpoint serine:threonine protein	153	-18.59	2	21	23	44	20	80.00%
>miR-71-5p	EmuJ_000656620	Protein KRI1	151	-17.63	2	21	264	287	21	71.43%
>miR-71-5p	EmuJ_000656900	Expressed conserved protein	151	-19	2	17	254	276	16	87.50%
>miR-71-5p	EmuJ_000672150	Protein FAM135A	163	-23.21	2	21	69	91	20	85.00%
>miR-71-5p	EmuJ_000676400	RNA directed DNA polymerase reverse transcriptase	155	-20.24	2	21	32	57	23	73.91%
>miR-71-5p	EmuJ_000682200		166	-21.71	2	19	224	245	17	88.24%
>miR-71-5p	EmuJ_000682500	GLI patholocus tagsis 1 glioma	166	-21.71	2	19	225	246	17	88.24%
>miR-71-5p	EmuJ_000682600		166	-21.71	2	19	224	245	17	88.24%
>miR-71-5p	EmuJ_000690100	GDP mannose 46 dehydratase	160	-18.27	2	21	56	76	20	85.00%
>miR-71-5p	EmuJ_000690700	Ctg4a	160	-18.27	2	21	57	77	20	85.00%
>miR-71-5p	EmuJ_000704200	DNA excision repair protein ERCC 6	151	-18.43	2	21	184	206	20	80.00%
>miR-71-5p	EmuJ_000708200	Brefeldin A inhibited guanine	151	-18.34	2	21	2	24	20	75.00%
>miR-71-5p	EmuJ_000711800	Expressed protein	155	-19.57	2	21	3	21	19	78.95%
>miR-71-5p	EmuJ_000714800	Mps one binder kinase activator 3	149	-18.72	2	21	121	142	20	80.00%
>miR-71-5p	EmuJ_000715550	Proteasome maturation protein	149	-17.2	2	21	9	30	20	80.00%
>miR-71-5p	EmuJ_000725400	RNA binding protein	151	-17.9	2	21	80	102	20	75.00%
>miR-71-5p	EmuJ_000725500	Phosphoinositide 3 kinase regulatory subunit 4	153	-17.37	2	18	1	18	16	81.25%
>miR-71-5p	EmuJ_000728300	Melanoma inhibitory activity protein 3	163	-21.61	2	21	24	46	20	80.00%
>miR-71-5p	EmuJ_000729000	Expressed conserved protein	155	-19.63	2	21	262	286	22	72.73%
>miR-71-5p	EmuJ_000733050	Arginyl-tRNA--protein transferase 1	156	-21.2	2	21	165	186	19	78.95%
>miR-71-5p	EmuJ_000738600	Expressed protein	153	-18.37	2	19	12	34	18	83.33%
>miR-71-5p	EmuJ_000739200	Protease inhibitor I4 serpin	157	-18.15	2	21	162	181	19	78.95%
>miR-71-5p	EmuJ_000756600	Expressed conserved protein	171	-23.51	2	21	61	83	20	85.00%
>miR-71-5p	EmuJ_000761300	Eukaryotic translation initiation factor 4H	154	-17.26	2	21	48	68	19	78.95%
>miR-71-5p	EmuJ_000767300	Expressed protein	150	-17.93	2	21	15	39	22	72.73%
>miR-71-5p	EmuJ_000770300	ETS transcription factor Elf 2	154	-19.21	2	21	13	36	21	85.71%
>miR-71-5p	EmuJ_000772800	Dual specificity	164	-20.35	2	21	48	69	19	78.95%
>miR-71-5p	EmuJ_000783100	Ubiquitin	162	-23.24	2	21	224	244	19	84.21%
>miR-71-5p	EmuJ_000784000	Chromosome transmission fidelity protein 18	147	-17.61	2	17	1	18	17	82.35%
>miR-71-5p	EmuJ_000803000	Structural maintenance of chromosomes protein	153	-17.05	2	21	59	82	22	77.27%
>miR-71-5p	EmuJ_000806200	Expressed conserved protein	160	-21.34	2	20	1	22	19	84.21%
>miR-71-5p	EmuJ_000806900	Heterolocus tagous nuclear ribonucleoprotein A1	159	-21.04	2	18	30	50	16	87.50%
>miR-71-5p	EmuJ_000809100	WD repeat containing protein 66	155	-17.18	2	21	175	197	20	80.00%
>miR-71-5p	EmuJ_000812700	Titin	151	-17.36	2	21	12	30	19	78.95%
>miR-71-5p	EmuJ_000819300	Protein fam13a	159	-21.93	2	21	18	40	20	80.00%
>miR-71-5p	EmuJ_000825450	Hsp70 binding protein	153	-22.75	2	19	20	45	21	76.19%
>miR-71-5p	EmuJ_000827200	Oligosaccharyltransferase complex subunit	156	-20.87	2	21	18	39	19	78.95%
>miR-71-5p	EmuJ_000832600		160	-18.26	2	19	166	186	17	88.24%
>miR-71-5p	EmuJ_000834600	Expressed conserved protein	161	-22.83	2	19	26	48	18	94.44%
>miR-71-5p	EmuJ_000842900	Fgfr protein	155	-19.04	2	21	19	37	19	78.95%
>miR-71-5p	EmuJ_000843800	MFS transporter ceroid lipofuscinosis neuronal	146	-19.22	2	21	101	121	19	78.95%
>miR-71-5p	EmuJ_000848200	Protocadherin alpha 7	159	-17.33	2	21	23	45	20	85.00%
>miR-71-5p	EmuJ_000849700	SET domain containing protein 3	151	-17.21	2	17	21	43	16	81.25%
>miR-71-5p	EmuJ_000851900	Receptor Mediated Endocytosis family member	156	-20	2	21	200	221	19	73.68%
>miR-71-5p	EmuJ_000865800		163	-22.36	2	21	84	106	20	85.00%
>miR-71-5p	EmuJ_000871600	Dynactin subunit	151	-19.21	2	20	223	242	18	83.33%
>miR-71-5p	EmuJ_000872600	Neuropeptide receptor A26	155	-23.08	2	21	177	199	20	85.00%
>miR-71-5p	EmuJ_000876000	Expressed conserved protein	152	-17.07	2	20	32	53	19	84.21%
>miR-71-5p	EmuJ_000888700		157	-17.94	2	21	42	63	20	85.00%
>miR-71-5p	EmuJ_000902200	Protein unc 79	148	-17.19	2	17	28	49	15	86.67%
>miR-71-5p	EmuJ_000903000		148	-19.49	2	21	13	35	21	76.19%
>miR-71-5p	EmuJ_000904000	Receptor transporting protein	158	-21.7	2	21	55	75	19	78.95%
>miR-71-5p	EmuJ_000904400	Carbonic anhydrase	162	-20.34	2	19	222	243	17	88.24%
>miR-71-5p	EmuJ_000904600	Cut homeobox 1b	154	-17.77	2	21	20	40	19	84.21%
>miR-71-5p	EmuJ_000907700	Condensin complex subunit 2	163	-20.94	2	21	262	284	20	80.00%
>miR-71-5p	EmuJ_000911750	Translocation protein SEC62	155	-18.92	2	21	32	54	20	75.00%
>miR-71-5p	EmuJ_000912200	Phosphoglycerate mutase	152	-19.22	2	21	223	244	19	73.68%
>miR-71-5p	EmuJ_000915000	Cytochrome B561	157	-21.54	2	19	93	115	18	83.33%
>miR-71-5p	EmuJ_000916200	Integrator complex subunit 1	160	-17.96	2	19	1	17	17	88.24%
>miR-71-5p	EmuJ_000934600	Expressed conserved protein	164	-21.97	2	21	51	72	19	89.47%
>miR-71-5p	EmuJ_000946700	Dynein light chain	156	-19.3	2	21	11	30	19	84.21%
>miR-71-5p	EmuJ_000951100	Ras GTPase activating protein 1	166	-23.95	2	20	12	35	20	85.00%
>miR-71-5p	EmuJ_000954400		159	-22.07	2	21	268	290	20	80.00%
>miR-71-5p	EmuJ_000961800	Nuclear pore complex protein Nup107	155	-21.31	2	21	73	96	21	76.19%
>miR-71-5p	EmuJ_000963100	Expressed conserved protein	151	-19.02	2	21	150	173	21	76.19%
>miR-71-5p	EmuJ_000965200	Anion exchange protein 3	154	-18.95	2	20	19	41	19	73.68%
>miR-71-5p	EmuJ_000969000	Kinetochore Ndc80 complex subunit Spc25	153	-19.42	2	19	9	32	19	89.47%
>miR-71-5p	EmuJ_000971800	Gata zinc finger domain containing 2b	162	-19.26	2	21	10	33	21	80.95%
>miR-71-5p	EmuJ_000972600	Solute carrier family 2 facilitated glucose	156	-17.15	2	21	131	152	19	84.21%
>miR-71-5p	EmuJ_000980500	Protein C ets 2	147	-18.78	2	20	139	158	18	83.33%
>miR-71-5p	EmuJ_000982300	Expressed protein	156	-22.6	2	19	216	239	19	84.21%
>miR-71-5p	EmuJ_000982500	26S proteasome non ATPase regulatory subunit	163	-20.07	2	21	59	81	20	85.00%
>miR-71-5p	EmuJ_000992900		155	-17.74	2	21	53	73	20	85.00%
>miR-71-5p	EmuJ_001000200	tRNA-splicing ligase RtcB homolog	151	-19.36	2	14	24	44	12	91.67%
>miR-71-5p	EmuJ_001002900	UDP-glucose 6-dehydrogenase	160	-22.66	2	21	9	30	19	73.68%
>miR-71-5p	EmuJ_001003500		152	-18.82	2	18	46	69	18	77.78%
>miR-71-5p	EmuJ_001004900	Transgelin	151	-17.11	2	21	12	35	21	71.43%
>miR-71-5p	EmuJ_001006800	Zinc finger C2H2 type	147	-18.74	2	17	133	155	16	87.50%
>miR-71-5p	EmuJ_001016900	Nucleotide binding protein	152	-22.83	2	21	12	34	21	76.19%
>miR-71-5p	EmuJ_001028300	Mitochondrial import inner membrane translocase	149	-17.46	2	20	276	300	22	77.27%
>miR-71-5p	EmuJ_001035300		160	-18.98	2	18	271	294	18	83.33%
>miR-71-5p	EmuJ_001037400	Ankyrin repeat domain protein	158	-18.09	2	18	87	106	16	87.50%
>miR-71-5p	EmuJ_001040900	EF hand domain containing family member B	163	-18.59	2	20	149	170	18	83.33%
>miR-71-5p	EmuJ_001041800	Cadherin	153	-17.16	2	19	47	69	18	77.78%
>miR-71-5p	EmuJ_001044400	Expressed protein	158	-27.56	2	21	187	214	25	72.00%
>miR-71-5p	EmuJ_001044700	Expressed protein	157	-18.32	2	19	8	30	18	88.89%
>miR-71-5p	EmuJ_001045400		155	-19.88	2	21	136	160	22	77.27%
>miR-71-5p	EmuJ_001048800	Per1	151	-17.39	2	19	254	273	17	82.35%
>miR-71-5p	EmuJ_001053600	Voltage gated hydrogen channel 1	168	-21.39	2	21	28	49	19	84.21%
>miR-71-5p	EmuJ_001054350	Ras-related protein rab-5	163	-20.45	2	21	87	109	20	85.00%
>miR-71-5p	EmuJ_001055000	Calcium activated potassium channel subunit	152	-19.17	2	19	35	59	20	80.00%
>miR-71-5p	EmuJ_001055500		154	-17.47	2	20	193	216	20	75.00%
>miR-71-5p	EmuJ_001056400	Protein sda1	160	-21.9	2	19	149	169	17	88.24%
>miR-71-5p	EmuJ_001056750	Coronin	152	-18.64	2	19	180	200	17	82.35%
>miR-71-5p	EmuJ_001058900	Solute carrier family 22	159	-22.54	2	21	2	24	20	75.00%
>miR-71-5p	EmuJ_001066800	StAR lipid transfer protein 3	156	-18.05	2	19	14	37	19	89.47%
>miR-71-5p	EmuJ_001067750	Expressed protein	145	-17.78	2	14	12	33	12	83.33%
>miR-71-5p	EmuJ_001067900	U6 small nuclear RNA (adenine-(43)-N(6))-methyltransferase	150	-19.3	2	11	239	260	9	100.00%
>miR-71-5p	EmuJ_001081900	Calcium-transporting ATPase	157	-17.15	2	18	101	122	16	87.50%
>miR-71-5p	EmuJ_001085800	Mannose 1 phosphate guanyltransferase	166	-24.04	2	21	104	124	19	89.47%
>miR-71-5p	EmuJ_001087100	Synergin gamma	154	-22.83	2	21	48	72	22	77.27%
>miR-71-5p	EmuJ_001088900	Expressed conserved protein	150	-19.14	2	21	260	283	21	76.19%
>miR-71-5p	EmuJ_001093600		156	-20.03	2	19	87	110	19	84.21%
>miR-71-5p	EmuJ_001100000	Expressed protein	157	-20.53	2	19	55	80	21	80.95%
>miR-71-5p	EmuJ_001101800	ATP binding cassette sub family F	160	-22.86	2	21	35	57	21	80.95%
>miR-71-5p	EmuJ_001112300	Receptor type tyrosine protein phosphatase H	163	-24.82	2	21	158	181	21	80.95%
>miR-71-5p	EmuJ_001113700	AP 3 complex subunit sigma 2	155	-21.83	2	20	72	93	18	77.78%
>miR-71-5p	EmuJ_001118480	Armadillo repeat protein	160	-18.42	2	21	98	119	19	89.47%
>miR-71-5p	EmuJ_001126150	Tubulin beta 4A class IVa	156	-19.01	2	15	11	31	13	92.31%
>miR-71-5p	EmuJ_001126800	Serine threonine protein kinase	151	-17.57	2	19	107	126	17	76.47%
>miR-71-5p	EmuJ_001127900	Expressed conserved protein	160	-19.06	2	17	225	246	15	93.33%
>miR-71-5p	EmuJ_001128600	ATP-dependent 6-phosphofructokinase	157	-18.3	2	19	59	81	18	83.33%
>miR-71-5p	EmuJ_001129600	Ankyrin repeat domain containing protein 49	168	-20.8	2	21	18	39	19	78.95%
>miR-71-5p	EmuJ_001136700	Proteinase inhibitor I2 Kunitz metazoa	155	-26.12	2	21	136	162	24	75.00%
>miR-71-5p	EmuJ_001137700	Exosome complex exonuclease RRP46	162	-21.8	2	21	149	169	19	84.21%
>miR-71-5p	EmuJ_001137700	Exosome complex exonuclease RRP46	155	-22.19	2	21	86	104	19	84.21%
>miR-71-5p	EmuJ_001139200	Expressed conserved protein	153	-20.91	2	21	6	32	24	79.17%
>miR-71-5p	EmuJ_001140200	Expressed conserved protein	155	-18.66	2	12	5	26	10	100.00%
>miR-71-5p	EmuJ_001143900	Expressed protein	151	-18.55	2	21	105	127	20	80.00%
>miR-71-5p	EmuJ_001145600	Expressed protein	157	-21.1	2	21	196	215	19	78.95%
>miR-71-5p	EmuJ_001174100	Expressed conserved protein	165	-20.85	2	21	169	188	19	84.21%
>miR-71-5p	EmuJ_001179000	WD repeat containing protein 96	171	-23.16	2	20	14	35	18	94.44%
>miR-71-5p	EmuJ_001182100		154	-17.32	2	20	72	94	19	78.95%
>miR-71-5p	EmuJ_001186200	Peptidylprolyl isomerase	162	-21.15	2	21	2	22	19	84.21%
>miR-71-5p	EmuJ_001186600	Ets variant locus tag 4	151	-19.01	2	20	154	174	19	78.95%
>miR-71-5p	EmuJ_001200200	Arf GTPase activating protein	157	-19.23	2	16	2	22	14	92.86%
>miR-71-5p	EmuJ_002101600	Atrial natriuretic peptide clearance receptor	179	-26.46	2	20	140	161	18	94.44%
>miR-71-5p	EmuJ_002124200	Heat shock protein 70	165	-23.16	2	19	50	72	18	88.89%
>miR-71-5p	EmuJ_002125500	Genomic scaffold, pathogen EMU scaffold 006738	172	-23.69	2	21	114	135	19	89.47%
>miR-71-5p	EmuJ_002169000	Collagen alpha-1(XX) chain	161	-20.85	2	21	59	80	20	85.00%
>miR-71-5p	EmuJ_002169100	Galactokinase	161	-20.85	2	21	60	81	20	85.00%
>miR-71-5p	EmuJ_002169500	Galactokinase	160	-19.06	2	17	226	247	15	93.33%
>miR-71-5p	EmuJ_002171300	60S ribosomal protein L28	151	-19.63	2	19	171	195	20	80.00%
>miR-71-5p	EmuJ_002212200	Histone H4	157	-20.16	2	21	60	81	20	80.00%
>miR-71-5p	EmuJ_002228400	Protein arginine methyltransferase	156	-21.18	2	21	131	153	21	80.95%
