# Supplementary material for: Deciphering the role of miR-71 in Echinococcus multilocularis early development in vitro
Source: PLoS Negl Trop Dis. 2019 Dec 27;13(12):e0007932. doi: 10.1371/journal.pntd.0007932 (PMC6957206; doi:10.1371/journal.pntd.0007932)
Supplement: S8 Table — (XLS) [file pntd.0007932.s014.xls]

## Sheet: Hoja1
Supplementary Table S8: Forty-three out of the 249 predicted targets over-expressed in anti-miR-71-2OMe treated primary cells with respect to primary cells treated with the scramble-2OME.
Gene description	baseMean	log2FC_SHRINKAGE	lfcSE	stat	pvalue	padj	InterPro short description
EmuJ_000065000	697.437240060504	0.369518948930497	0.169812256422085	2.64803438574674	0.00809612898415946	0.0701688737361397	GNAT_dom
EmuJ_000083600	697.824090428143	0.430095526921496	0.211448404410536	2.71777558954423	0.00657223971073233	0.0608972882985802	SH3_domain
EmuJ_000085500	1110.01297896068	0.541461866315858	0.332496487863218	2.9862860246209	0.00282388383619127	0.0335770916729393
EmuJ_000085700	132.798139701121	0.800350626756895	0.190251235301927	5.3030941138415	1.13856184541861e-07	8.5215617190052e-06	Frizzled/Smoothened_TM
EmuJ_000086800	1872.68395519489	0.44213629215695	0.108637497114859	4.43276732382387	9.30312465607528e-06	0.000348146002148864	T_SNARE_dom
EmuJ_000116800	2914.9634355661	0.315685377993345	0.135144949840067	2.65686951673317	0.00788699631918581	0.0694356851963726	Znf_CCCH
EmuJ_000124300	2099.35542853234	0.639054705829718	0.155815354413556	4.84394233214677	1.2728789059119e-06	6.537045657755e-05	Cop_transporter
EmuJ_000145900	118.855173310394	0.735068498265373	0.22238060529444	4.46425861775545	8.03464703911093e-06	0.000314066871103709	PDZ
EmuJ_000154000	294.35563096929	0.645139514011054	0.183774740681949	4.37089693848985	1.23737190817364e-05	0.000444119917227378	Znf_RING-CH
EmuJ_000165500	1897.34124389497	0.513416277819257	0.104695583699817	5.30733264396871	1.11241060403795e-07	8.39087842342691e-06	Rab-GTPase-TBC_dom
EmuJ_000166600	1941.22107710863	0.185794220913516	0.073367248115226	2.63584060678874	0.00839291458813928	0.0716560813412038	HAD-SF_hydro_IIIA
EmuJ_000191100	555.463622910749	0.713093924761876	0.16148308085809	5.27969223630686	1.29401052957475e-07	9.4649027750335e-06	HMG_box_dom
EmuJ_000228700	1789.93928833609	0.676865379424097	0.192644156696768	4.46669653118371	7.94366870123664e-06	0.000312184393867298	Leu-rich_rpt
EmuJ_000250800	1346.13340424094	0.46309384673352	0.182069503828873	3.16401698225235	0.00155607715506774	0.0218371001921207	Prot_kinase_dom
EmuJ_000303400	1081.7980230805	0.374616500305118	0.149894362551733	2.91769304921277	0.00352631290019898	0.0393340285907305	WD40_repeat
EmuJ_000325100	2926.79434460783	0.295470969048929	0.104580925044384	3.06009147158935	0.00221269400990758	0.0284089902468852	CAP-Gly_domain
EmuJ_000339900	294.145865298903	0.390440515997016	0.139694815138602	3.19727035549546	0.00138734829592759	0.0199031913776834	Tubulin
EmuJ_000390600	1299.34058618127	0.616954894946313	0.124664671616806	5.52120122585041	3.36689927073021e-08	2.90244754097323e-06	Znf_C2H2_type
EmuJ_000407300	275.331608834512	0.0321073508674609	5.1343295104702	4.91706605814465	8.78509134679359e-07	4.87471591685587e-05	Actin
EmuJ_000440000	6301.4599255305	0.570777638545215	0.204803630667117	3.66379805194841	0.000248502741101307	0.00519327698124052	Tip
EmuJ_000456500	1077.21571631813	0.319950955485333	0.140082998789808	2.62254220387811	0.00872764575307285	0.0737230268993161	Cyclin_N
EmuJ_000468300	1993.17828250395	0.256701861945222	0.0808124490016072	3.33395251818406	0.000856212724560561	0.0138429110528151	Sin1/Avo1
EmuJ_000473600	1504.28000317329	0.503403116780593	0.184529284088264	3.42589823556312	0.000612769918427426	0.0106026766351556	MFS
EmuJ_000475200	3327.574115185	0.384747152675773	0.0868964033235646	4.6799070233424	2.87005042485895e-06	0.000130709136094402	WD40/YVTN_repeat-like_dom_sf
EmuJ_000523700	17068.3789817147	0.313019788503885	0.102494888942068	3.29763916363633	0.000975013449096507	0.0152573012172233	ABC_transporter-like
EmuJ_000589400	467.079025682204	0.374687218584422	0.164428497022932	2.74002063532691	0.00614353270632948	0.0582098216679207	SAGA_su_Sgf11
EmuJ_000608100	3335.15930014703	0.472875478492479	0.185748680881093	3.20609199886833	0.00134550963067058	0.0194183789000366	Aldehyde_DH_NAD(P)
EmuJ_000610700	663.404873100513	0.581208698765685	0.161681913972774	4.28943230501459	1.79130400680444e-05	0.000600522228670029	WD40/YVTN_repeat-like_dom_sf
EmuJ_000676400	33.8864708016435	0.508289157619131	0.37632381032009	2.54543646638503	0.0109141222875025	0.0866577719455897	Aspartic_peptidase_AS
EmuJ_000772800	1272.16657258092	0.214771832516507	0.0893939029501257	2.54844538211014	0.0108204228908559	0.0861262844280412	Prot_kinase_dom
EmuJ_000783100	1201.30055900853	0.269458248305671	0.102714694699218	2.83114626264779	0.00463815060083286	0.048255758675691	Ubiquitin_dom
EmuJ_000809100	385.799214985227	0.324988276919129	0.0998204079559355	3.50375099735365	0.000458754100064494	0.00848519317264884	WD40_repeat
EmuJ_000843800	1381.04696413351	0.249906912195666	0.0627118332081918	4.1036218758689	4.06732030887261e-05	0.00117574783180135	MFS
EmuJ_000848200	293.029048258046	0.838071460873098	0.214955399622768	5.13458362006037	2.82769350693783e-07	1.85723678976087e-05	Cadherin
EmuJ_000865800	24.5413535983444	1.14015052793142	0.616956075091251	5.05230763593831	4.36503891880956e-07	2.68435992108957e-05
EmuJ_000902200	708.769495136395	0.424151589942743	0.170503222257821	3.0407554578659	0.00235985409321418	0.0298615875098072	ARM-like
EmuJ_000902200	2580.82148689233	0.438318272900272	0.125938678153321	3.89932017642643	9.64631477374162e-05	0.00245092550369672	UNC79
EmuJ_000951100	2750.99697094545	0.41231984686247	0.12063686662258	3.79240795512681	0.000149193556818072	0.00346265334393867	SH2
EmuJ_000980500	1201.80643073975	0.303808564929721	0.104597120749685	3.14522870417171	0.00165957037591937	0.022939333522546	Ets_dom
EmuJ_001006800	3052.8068309076	0.377922014047	0.123787409938955	3.40652830806688	0.00065794727071178	0.0112433290242871	Znf_RING/FYVE/PHD
EmuJ_001067900	1139.46571827531	0.2071439254453	0.0822246861767179	2.64896671576943	0.0080738282826651	0.0701014497024564	rRNA_lsu_MeTfrase_F-like
EmuJ_001140200	117.548939627647	1.49026662123524	0.217592127742972	8.70539423358833	3.16472769086098e-18	1.45502123120299e-15
EmuJ_001186600	13.0076683364455	0.699525631165726	0.507442599498166	3.36362669132564	0.000769255196750497	0.012669086796806	Ets_dom
