# Supplementary material for: Deciphering the role of miR-71 in Echinococcus multilocularis early development in vitro
Source: PLoS Negl Trop Dis. 2019 Dec 27;13(12):e0007932. doi: 10.1371/journal.pntd.0007932 (PMC6957206; doi:10.1371/journal.pntd.0007932)
Supplement: S9 Table — (XLSX) [file pntd.0007932.s015.xlsx]

## Sheet: Sheet1
Supplementary Table S9: Analysis of the different types of miR-71 regulatory sites for the 16 selected potential targets in Echinococcus multilocularis .
Gene_ID	Alignments of miRNA-mRNA sites	Type of canonical site*
EmuJ_000085500	miRNA: 3' uaGAGUGAUGGUAG---CAGAAAGu 5'
	:| ||||||| | |||||||	7mer-A1
	mRNA: 5' uaUUGACUACCAGCAGUGUCUUUCA 3'
EmuJ_000085700	miRNA: 3' uagaGUGAUG-GUAGCAGAAAGu 5'
	||||:| :|| |||||||	7mer-m8
	mRNA: 5' cagaCACUGCAUAUGGUCUUUCg 3'
EmuJ_000124300	miRNA: 3' uaGAGUGAUG-GUAGCAGAAAGu 5'
	|| || || |||||||||||	8mer
	mRNA: 5' cgCUAAC-ACACAUCGUCUUUCA 3'
EmuJ_000145900	miRNA: 3' uagAGUGAUGGUAGCAGAAAGu 5'
	||| |:::| |||||||	8mer
	mRNA: 5' agucCAC-AUUGUAGUCUUUCA 3'
EmuJ_000154000	miRNA: 3' uaGAGUGAUGG-UAGCAGAAAGu 5'
	||: :|:|| : :|||||||	7mer-m8
	mRNA: 5' atCUU-UUGCCGGAUGUCUUUCg 3'
EmuJ_000165500	miRNA: 3' uaGAGUGAUGGUA--GCAGAAAGu 5'
	:| |:|: ||| :|||||||	8mer
	mRNA: 5' gaUUAAUUGGCAUUAUGUCUUUCA 3'
EmuJ_000191100	miRNA: 3' uagAGUGAUGGUAGCAGAAAGu 5'
	| :| |::|:|||||||	8mer
	mRNA: 5' cggUAGCCUCUGUUGUCUUUCA 3'
EmuJ_000228700	miRNA: 3' uagAGUGAUGGU-AGCAGAAAGu 5'
	| || |||: |:|||||||	7mer-m8
	mRNA: 5' ccgUGAC-ACCGUUUGUCUUUCg 3'
EmuJ_000250800	miRNA: 3' uagAGUGAUGGUAGCAGAAAGu 5'
	|||| |||||||	7mer-m8
	MRNA: 5' uuaauaaaACCAAAGUCUUUCg 3'
EmuJ_000440000	miRNA: 3' uagaGUGAUGGUAGCAGAAAGu 5'
	||:||: | |||||||	8mer
	mRNA: 5' gugaCAUUAUAA--GUCUUUCA 3'
EmuJ_000440000	miRNA: 3' uaGAGUGAUGGUAG---CAGAAAGu 5'
	|| | ::|:|| |||||||	7mer-m8
	mRNA: 5' acCUAUCCGUCGUCUAGGUCUUUCc 3'
EmuJ_000473600	miRNA: 3' uagaGUGAUGGUAGCAGAAAGu 5'
	||:| :||| :|||||||	7mer-m8
	mRNA: 5' ucaUCGC-GCCAAUGUCUUUCu 3'
EmuJ_000610700	miRNA: 3' uaGAGUG-AUGGUAG-CAGAAAGu 5'
	||| : |:|: || |||||||	8mer
	mRNA: 5' ugCUCUUGUGCUUUCUGUCUUUCA 3'
EmuJ_000848200	miRNA: 3' uagAGUGAUGGU-AGCAGAAAGu 5'
	||::| || : |:|||||||	7mer-m8
	mRNA: 5' acCUUGCCACAGUUUGUCUUUCc 3'
EmuJ_000865800	miRNA: 3' uaGA-GUGAUGGUAGCAGAAAGu 5'
	|| | :|||:: ||||||||	8mer
	mRNA: 5' cgCUACUUUACUGGCGUCUUUCA 3'
EmuJ_001140200	miRNA: 3' uagaGUGAUGGUAGCAGAAAGu 5'
	||||||||||	8mer
	mRNA: 5' uguggcagaaaAUCGUCUUUCA 3'
EmuJ_001186600	miRNA: 3' uagAG-UGAUGGUAGCAGAAAGu 5'
	|| |||:| ||||||||	7mer-m8
	mRNA: 5' uuaUCAACUGC--GCGUCUUUCu 3'
*According to Bartel 2009, 2018
