# Supplementary material for: Deciphering the role of miR-71 in Echinococcus multilocularis early development in vitro
Source: PLoS Negl Trop Dis. 2019 Dec 27;13(12):e0007932. doi: 10.1371/journal.pntd.0007932 (PMC6957206; doi:10.1371/journal.pntd.0007932)
Supplement: S10 Table — (XLS) [file pntd.0007932.s016.xls]

## Sheet: Hoja1
Supplementary Table S10: Conservation and domain analysis for 3 miR-71 selected target genes of unknown funtion.
Gene	WormBase	Uniprot	CDD (Conserved Domain Database)	PFAM
EmuJ_000085500	Expressed conserved protein		RecF/RecN/SMC N terminal domain	n/a
EgrG_000085500	Expressed conserved protein	Domain: Coiled-coil	RecF/RecN/SMC N terminal domain	n/a
TsM_000730400	n/a	n/a	RecF/RecN/SMC N terminal domain	n/a
HmN_000595100	n/a	Domain: Coiled-coil	RecF/RecN/SMC N terminal domain	n/a
EcG7_03518	n/a	n/a	Trypsin-like serine protease & RecF/RecN/SMC N terminal domain	n/a
EmuJ_001140200	Expressed conserved protein	n/a	n/a	n/a
EcG7_04608	n/a	n/a	n/a	n/a
EgrG_001140200	Expressed conserved protein	n/a	n/a	n/a
EmuJ_001140200	Expressed conserved protein	n/a	n/a	n/a
TsM_000630900	n/a	n/a	n/a	n/a
EmuJ_000865800	n/a	Protein with at least one transmembrane domain	n/a	n/a
EcG7_05677	n/a	n/a	n/a	n/a
EgrG_000865800	n/a	Protein with at least one transmembrane domain	n/a	n/a
EmuJ_000865800	n/a	Protein with at least one transmembrane domain	n/a	n/a
HmN_000407900.1	n/a	Protein with at least one transmembrane domain	n/a	n/a
TsM_001146100	n/a	n/a	n/a	n/a
Pfam: Pfam is a large collection of protein families, represented by multiple sequence alignments and hidden Markov models (HMMs)
